# Supplementary material for: Dissecting the Space-Time Structure of Tree-Ring Datasets Using the Partial Triadic Analysis
Source: PLoS One. 2014 Sep 23;9(9):e108332. doi: 10.1371/journal.pone.0108332 (PMC4172773; doi:10.1371/journal.pone.0108332)
Supplement: Dataset S1 — Ring dataset. (TXT) [file pone.0108332.s005.txt]

individual	xcoord	ycoord	year	LW	RD	ED	LD	MID	MAD	RSD	ESD	LSD	Co	RW
401	938947.2	1993435	1967	0.127	0.5231	0.4436	0.9661	0.3844	1.0227	0.2026	0.069	0.078	0.6383	0.8509
401	938947.2	1993435	1968	0.1398	0.5253	0.4358	0.9821	0.3501	1.0426	0.2234	0.092	0.079	0.6925	0.87
401	938947.2	1993435	1969	0.2032	0.514	0.4184	0.9336	0.3401	1.0063	0.2208	0.091	0.082	0.6662	1.1112
401	938947.2	1993435	1970	0.1904	0.4822	0.3907	0.9892	0.2985	1.06	0.2363	0.094	0.092	0.7615	1.2636
401	938947.2	1993435	1971	0.1079	0.49	0.4091	0.98	0.3188	1.0633	0.221	0.09	0.096	0.7445	0.781
401	938947.2	1993435	1972	0.0381	0.4309	0.3906	0.8257	0.3205	0.8945	0.1625	0.1	0.075	0.574	0.4318
401	938947.2	1993435	1973	0.2032	0.5508	0.4246	0.8741	0.3439	1.013	0.2291	0.097	0.123	0.6691	0.7302
401	938947.2	1993435	1974	0.108	0.4431	0.3744	0.8689	0.3	0.95	0.1888	0.071	0.102	0.65	0.7938
401	938947.2	1993435	1975	0.1778	0.4681	0.3433	0.9352	0.2636	1.0236	0.2613	0.091	0.107	0.76	0.8572
401	938947.2	1993435	1976	0.2222	0.4604	0.3615	0.9142	0.2629	1.0347	0.2408	0.106	0.134	0.7718	1.2573
401	938947.2	1993435	1977	0.0889	0.4125	0.3338	0.8769	0.2582	0.9965	0.2139	0.086	0.114	0.7383	0.6286
401	938947.2	1993435	1978	0.108	0.4075	0.3285	0.8903	0.2282	1.0133	0.2221	0.098	0.118	0.7851	0.7874
401	938947.2	1993435	1979	0.0635	0.4065	0.3564	0.6608	0.2646	0.9057	0.1785	0.143	0.096	0.6411	0.4064
401	938947.2	1993435	1980	0.1017	0.4671	0.3537	0.8858	0.2852	1.0063	0.241	0.092	0.108	0.7211	0.489
401	938947.2	1993435	1981	0.2477	0.5379	0.3609	0.9355	0.2591	1.0521	0.2899	0.114	0.107	0.793	0.8128
401	938947.2	1993435	1982	0.1334	0.4223	0.3284	0.946	0.2425	1.0362	0.2466	0.102	0.11	0.7937	0.8954
401	938947.2	1993435	1983	0.0762	0.3879	0.3279	0.8414	0.2505	0.9634	0.2028	0.115	0.11	0.7129	0.6731
401	938947.2	1993435	1984	0.0699	0.44	0.3666	0.8719	0.2925	0.9775	0.2068	0.1	0.095	0.685	0.4953
401	938947.2	1993435	1985	0.0635	0.4117	0.3422	0.827	0.2652	0.9478	0.2039	0.109	0.096	0.6826	0.4572
401	938947.2	1993435	1986	0.0889	0.4382	0.3625	0.8186	0.2977	1.0009	0.2041	0.095	0.165	0.7032	0.5461
401	938947.2	1993435	1987	0.0953	0.4308	0.3437	0.7861	0.2723	0.9308	0.2033	0.093	0.112	0.6585	0.4953
401	938947.2	1993435	1988	0.0698	0.3859	0.328	0.7361	0.2441	0.8429	0.1813	0.112	0.089	0.5988	0.508
401	938947.2	1993435	1989	0.0889	0.4487	0.3611	0.9041	0.2862	1.0031	0.2231	0.092	0.095	0.7169	0.5651
401	938947.2	1993435	1990	0.0635	0.4475	0.3722	0.8147	0.289	0.9171	0.2027	0.114	0.093	0.6281	0.3873
401	938947.2	1993435	1991	0.0762	0.4824	0.3922	0.8557	0.3094	1.0043	0.2217	0.117	0.128	0.6949	0.4
401	938947.2	1993435	1992	0.0825	0.3925	0.3072	0.8503	0.2291	0.9692	0.2235	0.097	0.103	0.7401	0.5397
401	938947.2	1993435	1993	0.1841	0.4711	0.3329	0.9478	0.2441	1.0171	0.2782	0.104	0.092	0.773	0.8318
401	938947.2	1993435	1994	0.2159	0.4608	0.3345	0.9216	0.2299	1.0403	0.2655	0.107	0.107	0.8104	1.016
401	938947.2	1993435	1995	0.1142	0.4173	0.3287	0.8844	0.2515	0.984	0.228	0.097	0.103	0.7325	0.7302
401	938947.2	1993435	1996	0.0762	0.3826	0.3056	0.8187	0.234	0.933	0.2111	0.1	0.095	0.699	0.5207
401	938947.2	1993435	1997	0.1524	0.4762	0.3203	0.9393	0.2242	1.027	0.2921	0.109	0.099	0.8028	0.616
401	938947.2	1993435	1998	0.0952	0.4586	0.3843	0.8924	0.2954	1.0164	0.2167	0.121	0.095	0.721	0.6667
401	938947.2	1993435	1999	0.0634	0.4747	0.3982	0.8342	0.3064	0.9286	0.2057	0.122	0.082	0.6222	0.3746
401	938947.2	1993435	2000	0.1968	0.483	0.3517	0.9326	0.2517	1.0401	0.2701	0.111	0.122	0.7884	0.8826
401	938947.2	1993435	2001	0.1968	0.5012	0.3562	0.9616	0.2655	1.0441	0.2756	0.093	0.075	0.7786	0.8318
401	938947.2	1993435	2002	0.2476	0.5406	0.3891	0.9098	0.3127	1.0704	0.266	0.103	0.149	0.7577	0.8572
401	938947.2	1993435	2003	0.1016	0.4419	0.3657	0.7957	0.292	0.966	0.192	0.086	0.133	0.674	0.5842
401	938947.2	1993435	2004	0.1524	0.5125	0.382	0.9127	0.3127	1.0787	0.2564	0.085	0.168	0.766	0.6286
401	938947.2	1993435	2005	0.1333	0.4821	0.383	0.8648	0.3041	1.0868	0.2354	0.089	0.226	0.7827	0.654
401	938947.2	1993435	2006	0.0444	0.4339	0.3994	0.5153	0.368	0.5784	0.0689	0.034	0.055	0.2104	0.1524
401	938947.2	1993435	2007	0.0952	0.5385	0.3776	1.2046	0.278	1.4263	0.364	0.142	0.172	1.1483	0.5016
402	938945.9	1993434	1967	0.2794	0.5722	0.4478	0.9234	0.3877	0.9991	0.2286	0.091	0.083	0.6114	1.0795
402	938945.9	1993434	1968	0.3111	0.5182	0.3933	0.873	0.3215	0.9495	0.2295	0.091	0.079	0.628	1.2065
402	938945.9	1993434	1969	0.2731	0.5438	0.3973	0.8998	0.3239	0.9739	0.2479	0.096	0.082	0.65	0.9462
402	938945.9	1993434	1970	0.2476	0.5354	0.4126	0.9266	0.3308	1.0264	0.2466	0.113	0.099	0.6956	1.0477
402	938945.9	1993434	1971	0.2985	0.597	0.4362	0.9446	0.3513	1.0208	0.2562	0.095	0.093	0.6695	0.9525
402	938945.9	1993434	1972	0.0381	0.4798	0.4431	0.6927	0.3493	0.756	0.132	0.099	0.069	0.4067	0.2794
402	938945.9	1993434	1973	0.1778	0.6002	0.4524	0.9822	0.3857	1.0424	0.2568	0.094	0.081	0.6567	0.6477
402	938945.9	1993434	1974	0.1778	0.5601	0.4493	0.9092	0.3298	1.0214	0.238	0.137	0.111	0.6916	0.7493
402	938945.9	1993434	1975	0.2223	0.4972	0.3402	0.894	0.2734	0.981	0.2695	0.096	0.096	0.7076	0.7938
402	938945.9	1993434	1976	0.1905	0.4695	0.3518	0.8858	0.2802	0.9784	0.2429	0.095	0.098	0.6982	0.8763
402	938945.9	1993434	1977	0.2604	0.4975	0.3312	0.865	0.2432	0.9441	0.2706	0.112	0.089	0.7009	0.8446
402	938945.9	1993434	1978	0.2032	0.4991	0.3633	0.8577	0.2696	0.9975	0.2558	0.127	0.121	0.7279	0.7493
402	938945.9	1993434	1979	0.108	0.4633	0.3822	0.6445	0.3132	0.7248	0.1438	0.076	0.069	0.4116	0.3556
402	938945.9	1993434	1980	0.1206	0.6476	0.4788	0.8351	0.3878	0.9137	0.1999	0.09	0.073	0.5259	0.2603
402	938945.9	1993434	1981	0.2412	0.6542	0.4206	0.9492	0.315	1.0166	0.2861	0.123	0.081	0.7016	0.5524
402	938945.9	1993434	1982	0.1778	0.4679	0.3505	0.8594	0.2736	0.9791	0.2455	0.118	0.107	0.7055	0.781
402	938945.9	1993434	1983	0.1714	0.4736	0.3548	0.7885	0.2821	0.9129	0.2184	0.096	0.1	0.6308	0.635
402	938945.9	1993434	1984	0.127	0.4679	0.3721	0.7193	0.3032	0.8131	0.1765	0.081	0.076	0.5099	0.4699
402	938945.9	1993434	1985	0.1968	0.5321	0.3725	0.8558	0.2763	0.9891	0.2544	0.106	0.115	0.7128	0.6032
402	938945.9	1993434	1986	0.1397	0.4947	0.3805	0.7627	0.3019	0.866	0.1983	0.09	0.085	0.5641	0.4762
402	938945.9	1993434	1987	0.1588	0.5107	0.3702	0.8347	0.285	0.9394	0.2387	0.104	0.094	0.6544	0.5334
402	938945.9	1993434	1988	0.1778	0.4524	0.3313	0.8344	0.2488	0.9546	0.2423	0.109	0.103	0.7058	0.7493
402	938945.9	1993434	1989	0.1842	0.4657	0.3486	0.8427	0.2702	0.9696	0.2337	0.096	0.106	0.6994	0.7874
402	938945.9	1993434	1990	0.1778	0.5083	0.3751	0.8159	0.2933	0.9435	0.2266	0.097	0.097	0.6502	0.5969
402	938945.9	1993434	1991	0.1524	0.5064	0.4118	0.6757	0.3236	0.7583	0.1565	0.098	0.071	0.4347	0.4318
402	938945.9	1993434	1992	0.2858	0.5185	0.3437	0.7595	0.2649	0.8904	0.2294	0.091	0.108	0.6255	0.6858
402	938945.9	1993434	1993	0.2096	0.4902	0.3422	0.8029	0.2667	0.932	0.2359	0.087	0.101	0.6653	0.6604
402	938945.9	1993434	1994	0.2413	0.5063	0.3558	0.826	0.2746	0.9583	0.2442	0.104	0.101	0.6837	0.762
402	938945.9	1993434	1995	0.2794	0.4433	0.3286	0.7808	0.2468	0.9049	0.2228	0.104	0.097	0.6581	1.1112
402	938945.9	1993434	1996	0.2223	0.4032	0.5388	0.367	0.3472	0.6204	0.0798	0.056	0.025	0.2732	0.2858
402	938945.9	1993434	1997	0.1841	0.4472	0.3687	0.4941	0.3464	0.5152	0.0676	0.031	0.024	0.1688	0.2984
402	938945.9	1993434	1998	0.1715	0.4695	0.3678	0.5753	0.3195	0.6173	0.1145	0.047	0.041	0.2978	0.3556
402	938945.9	1993434	1999	0.1906	0.5521	0.3902	0.7791	0.3028	0.8971	0.2147	0.092	0.09	0.5943	0.4636
402	938945.9	1993434	2000	0.3112	0.515	0.3453	0.8743	0.2513	1.0128	0.2726	0.107	0.121	0.7615	0.9779
402	938945.9	1993434	2001	0.3365	0.5685	0.3724	0.9084	0.2721	1.0335	0.2837	0.108	0.122	0.7614	0.9271
402	938945.9	1993434	2002	0.3302	0.546	0.3671	0.9469	0.2761	1.0342	0.2868	0.097	0.101	0.7581	1.0795
402	938945.9	1993434	2003	0.1968	0.4891	0.3792	0.8408	0.2855	0.9716	0.2288	0.117	0.104	0.6861	0.8382
402	938945.9	1993434	2004	0.1714	0.4996	0.3761	0.827	0.2899	0.9166	0.2257	0.103	0.085	0.6267	0.635
402	938945.9	1993434	2005	0.1524	0.5149	0.3877	0.8936	0.2943	0.9978	0.246	0.111	0.091	0.7035	0.616
402	938945.9	1993434	2006	0.1142	0.5029	0.4155	0.7144	0.3098	0.7883	0.1744	0.119	0.064	0.4785	0.4
402	938945.9	1993434	2007	0.0826	0.5424	0.4397	0.8769	0.3262	1.0113	0.2179	0.112	0.096	0.6851	0.362
403	938947.1	1993431	1967	0.1842	0.5493	0.4595	0.814	0.401	0.9026	0.1715	0.071	0.074	0.5016	0.7366
403	938947.1	1993431	1968	0.1778	0.5847	0.4784	0.8153	0.4139	0.9204	0.1779	0.081	0.082	0.5065	0.5715
403	938947.1	1993431	1969	0.2159	0.6021	0.4733	0.8414	0.4008	0.9992	0.2044	0.088	0.124	0.5984	0.6223
403	938947.1	1993431	1970	0.1968	0.5255	0.4167	0.788	0.3555	0.9031	0.1891	0.075	0.095	0.5476	0.6794
403	938947.1	1993431	1971	0.1651	0.5097	0.3932	0.7554	0.3375	0.8531	0.1872	0.075	0.076	0.5156	0.5207
403	938947.1	1993431	1972	0.1397	0.5431	0.4689	0.5945	0.3794	0.643	0.0879	0.074	0.05	0.2636	0.2413
403	938947.1	1993431	1973	0.1906	0.584	0.4123	0.7804	0.321	0.9419	0.2166	0.099	0.122	0.6209	0.4128
403	938947.1	1993431	1974	0.2095	0.5006	0.3581	0.8109	0.2853	0.977	0.2354	0.09	0.123	0.6917	0.6731
403	938947.1	1993431	1975	0.235	0.5002	0.3566	0.788	0.2875	0.9921	0.237	0.094	0.157	0.7046	0.7112
403	938947.1	1993431	1976	0.216	0.5127	0.3646	0.8001	0.3124	0.9341	0.2265	0.08	0.104	0.6217	0.6414
403	938947.1	1993431	1977	0.2476	0.5044	0.3488	0.8036	0.2724	0.9731	0.245	0.102	0.13	0.7007	0.7302
403	938947.1	1993431	1978	0.235	0.4643	0.3273	0.7714	0.2565	0.9405	0.2322	0.091	0.132	0.684	0.7684
403	938947.1	1993431	1979	0.1334	0.4427	0.3395	0.6966	0.2933	0.7597	0.1761	0.067	0.056	0.4664	0.4699
403	938947.1	1993431	1980	0.1841	0.7287	0.5546	0.8571	0.4184	1.0013	0.185	0.099	0.109	0.5829	0.3238
403	938947.1	1993431	1981	0.3492	0.6086	0.3684	0.9189	0.2828	1.0455	0.2973	0.11	0.116	0.7627	0.8064
403	938947.1	1993431	1982	0.1842	0.4643	0.3441	0.8106	0.2754	0.9543	0.2289	0.093	0.116	0.6789	0.7239
403	938947.1	1993431	1983	0.1778	0.4876	0.3585	0.8691	0.2916	1.0255	0.2477	0.099	0.123	0.7339	0.7112
403	938947.1	1993431	1984	0.1333	0.4579	0.3651	0.7738	0.3128	0.8957	0.1928	0.08	0.097	0.5829	0.5969
403	938947.1	1993431	1985	0.1905	0.5496	0.3846	0.8685	0.2913	1.0294	0.2586	0.11	0.123	0.7381	0.5651
403	938947.1	1993431	1986	0.1207	0.4995	0.3842	0.7777	0.3151	0.8932	0.2014	0.085	0.09	0.5781	0.4191
403	938947.1	1993431	1987	0.1588	0.5218	0.3708	0.8353	0.2889	0.9641	0.2439	0.101	0.112	0.6752	0.4953
403	938947.1	1993431	1988	0.216	0.5017	0.3331	0.8873	0.2602	1.0148	0.2774	0.098	0.115	0.7546	0.7176
403	938947.1	1993431	1989	0.2032	0.5028	0.3757	0.8118	0.3056	0.9925	0.2284	0.097	0.137	0.6869	0.7048
403	938947.1	1993431	1990	0.1842	0.5465	0.3712	0.8253	0.2925	0.9925	0.2498	0.099	0.128	0.7	0.4826
403	938947.1	1993431	1991	0.1524	0.5296	0.3877	0.8008	0.3156	0.9119	0.2183	0.087	0.095	0.5963	0.4508
403	938947.1	1993431	1992	0.2032	0.5219	0.3568	0.8056	0.2633	0.9537	0.2469	0.113	0.116	0.6904	0.5588
403	938947.1	1993431	1993	0.3112	0.5931	0.3916	0.8487	0.3101	1.0173	0.258	0.097	0.142	0.7072	0.7112
403	938947.1	1993431	1994	0.3365	0.5849	0.3602	0.9241	0.2842	1.0625	0.2993	0.102	0.122	0.7783	0.8509
403	938947.1	1993431	1995	0.1969	0.4795	0.3477	0.8525	0.2706	0.9959	0.2468	0.097	0.121	0.7253	0.762
403	938947.1	1993431	1996	0.2476	0.5162	0.3508	0.784	0.2815	0.9672	0.2425	0.095	0.146	0.6857	0.654
403	938947.1	1993431	1997	0.362	0.6966	0.412	0.9126	0.3126	1.0381	0.281	0.113	0.137	0.7255	0.6414
403	938947.1	1993431	1998	0.2794	0.5277	0.3484	0.8973	0.2669	1.0505	0.2812	0.098	0.129	0.7836	0.8636
403	938947.1	1993431	1999	0.3619	0.6185	0.3933	0.9034	0.3044	1.0578	0.2865	0.114	0.148	0.7534	0.8255
403	938947.1	1993431	2000	0.2857	0.4987	0.3386	0.8537	0.2746	1.0161	0.2626	0.091	0.134	0.7415	0.9271
403	938947.1	1993431	2001	0.2223	0.4879	0.3468	0.814	0.2714	0.9841	0.241	0.096	0.126	0.7127	0.743
403	938947.1	1993431	2002	0.2159	0.4718	0.3627	0.7376	0.2984	0.8746	0.1921	0.073	0.111	0.5762	0.7493
403	938947.1	1993431	2003	0.1969	0.4404	0.3365	0.7006	0.2783	0.7973	0.1818	0.072	0.08	0.519	0.6985
403	938947.1	1993431	2004	0.1841	0.4564	0.3456	0.715	0.283	0.8007	0.1879	0.08	0.073	0.5177	0.6223
403	938947.1	1993431	2005	0.1968	0.51	0.3827	0.7721	0.2987	0.8868	0.2071	0.097	0.086	0.5881	0.6096
403	938947.1	1993431	2006	0.1905	0.4427	0.4242	0.4569	0.2758	0.6097	0.0816	0.08	0.08	0.3339	0.3365
403	938947.1	1993431	2007	0.2349	0.5019	0.3342	0.7619	0.2566	0.9799	0.2538	0.102	0.186	0.7233	0.6032
407	938939.9	1993431	1967	0.235	0.5352	0.4255	0.906	0.3466	0.9934	0.2182	0.077	0.089	0.6468	1.0414
407	938939.9	1993431	1968	0.2858	0.6044	0.4619	0.9041	0.3953	0.969	0.2241	0.085	0.077	0.5737	0.8954
407	938939.9	1993431	1969	0.3174	0.576	0.4489	0.8799	0.3908	0.9312	0.2115	0.08	0.059	0.5404	1.0858
407	938939.9	1993431	1970	0.3111	0.5645	0.4322	0.9408	0.3534	1.0259	0.2412	0.09	0.083	0.6725	1.2065
407	938939.9	1993431	1971	0.1397	0.5016	0.4188	0.9036	0.3509	0.9956	0.2051	0.09	0.088	0.6447	0.8318
407	938939.9	1993431	1972	0.0825	0.5443	0.4686	0.7811	0.3885	0.8432	0.1614	0.094	0.052	0.4547	0.3492
407	938939.9	1993431	1973	0.1842	0.682	0.5397	0.932	0.4592	1.0286	0.2124	0.089	0.099	0.5694	0.5144
407	938939.9	1993431	1974	0.2604	0.6222	0.4757	0.9284	0.408	1.0318	0.2323	0.084	0.106	0.6238	0.8128
407	938939.9	1993431	1975	0.3747	0.6021	0.4483	0.9397	0.3685	1.0288	0.2426	0.077	0.086	0.6603	1.2065
407	938939.9	1993431	1976	0.3048	0.5828	0.4664	0.9421	0.3934	1.0503	0.226	0.086	0.114	0.6569	1.2573
407	938939.9	1993431	1977	0.2412	0.5737	0.4101	0.9165	0.3492	1.0031	0.2537	0.084	0.088	0.6539	0.7556
407	938939.9	1993431	1978	0.2985	0.5087	0.3665	0.9122	0.2846	1.0158	0.2611	0.099	0.105	0.7312	1.1557
407	938939.9	1993431	1979	0.0762	0.3264	0.2862	0.4633	0.2075	0.705	0.1346	0.121	0.064	0.4975	0.3556
407	938939.9	1993431	1980	0.0635	0.4725	0.3759	0.675	0.3084	0.765	0.1625	0.075	0.074	0.4566	0.2032
407	938939.9	1993431	1981	0.1651	0.5368	0.3497	0.8873	0.263	0.9737	0.2794	0.104	0.1	0.7107	0.4826
407	938939.9	1993431	1982	0.108	0.4308	0.3275	0.8262	0.2527	0.9383	0.2302	0.105	0.103	0.6856	0.5334
407	938939.9	1993431	1983	0.0953	0.4277	0.3326	0.7898	0.2464	0.9025	0.2153	0.105	0.1	0.6561	0.4699
407	938939.9	1993431	1984	0.0635	0.4052	0.3378	0.7127	0.2513	0.8086	0.1752	0.096	0.088	0.5573	0.3683
407	938939.9	1993431	1985	0.1016	0.4734	0.3501	0.8456	0.2386	0.9456	0.2493	0.129	0.093	0.707	0.4191
407	938939.9	1993431	1986	0.0763	0.4171	0.3425	0.7326	0.2424	0.8423	0.1927	0.117	0.092	0.5999	0.4128
407	938939.9	1993431	1987	0.1206	0.4851	0.3479	0.8291	0.25	0.9455	0.248	0.113	0.114	0.6955	0.4318
407	938939.9	1993431	1988	0.1778	0.4678	0.3166	0.8698	0.2333	0.9825	0.2688	0.097	0.111	0.7492	0.6604
407	938939.9	1993431	1989	0.1588	0.4601	0.3389	0.8825	0.2435	0.9858	0.2515	0.103	0.109	0.7423	0.7239
407	938939.9	1993431	1990	0.2159	0.517	0.3329	0.895	0.2279	0.9971	0.292	0.123	0.112	0.7692	0.6667
407	938939.9	1993431	1991	0.1016	0.4771	0.3654	0.8157	0.2769	0.9239	0.2226	0.104	0.097	0.647	0.4191
407	938939.9	1993431	1992	0.2731	0.5227	0.3183	0.9062	0.2204	1.0081	0.3031	0.109	0.112	0.7877	0.7938
407	938939.9	1993431	1993	0.2032	0.4625	0.3193	0.8712	0.2352	0.9742	0.2657	0.101	0.116	0.739	0.7938
407	938939.9	1993431	1994	0.2731	0.5065	0.3185	0.8898	0.2337	1.0241	0.2951	0.101	0.145	0.7904	0.8382
407	938939.9	1993431	1995	0.1905	0.4464	0.3009	0.9035	0.2225	1.0191	0.2781	0.094	0.109	0.7966	0.8001
407	938939.9	1993431	1996	0.0572	0.3453	0.3064	0.519	0.2267	0.7217	0.1376	0.117	0.059	0.495	0.3302
407	938939.9	1993431	1997	0.1842	0.5562	0.3329	0.9482	0.2434	1.0401	0.3202	0.118	0.104	0.7967	0.5144
407	938939.9	1993431	1998	0.1206	0.4269	0.3207	0.824	0.2138	0.968	0.2427	0.123	0.13	0.7542	0.5842
407	938939.9	1993431	1999	0.1841	0.4959	0.3172	0.9368	0.2299	1.0314	0.3026	0.105	0.105	0.8015	0.6477
407	938939.9	1993431	2000	0.1778	0.416	0.3169	0.8752	0.2237	1.0158	0.245	0.113	0.137	0.7921	1.016
407	938939.9	1993431	2001	0.1969	0.4788	0.3224	0.9292	0.2295	1.0508	0.289	0.102	0.124	0.8213	0.7747
407	938939.9	1993431	2002	0.2033	0.4844	0.3302	0.906	0.2179	1.036	0.2829	0.116	0.123	0.8181	0.7684
407	938939.9	1993431	2003	0.1334	0.4173	0.3281	0.8455	0.2472	0.9694	0.2222	0.1	0.109	0.7222	0.7874
407	938939.9	1993431	2004	0.1461	0.4752	0.3539	0.857	0.2616	0.9867	0.2432	0.106	0.114	0.7251	0.616
407	938939.9	1993431	2005	0.1587	0.4767	0.3526	0.8518	0.2707	0.9872	0.243	0.105	0.114	0.7165	0.6477
407	938939.9	1993431	2006	0.0699	0.373	0.3374	0.45	0.2559	0.6239	0.1001	0.098	0.04	0.368	0.235
407	938939.9	1993431	2007	0.1334	0.4514	0.3265	0.8055	0.2393	0.9344	0.2341	0.094	0.105	0.6951	0.5207
409	938934.5	1993431	1967	0.1207	0.6082	0.5242	0.8799	0.4629	0.9573	0.1722	0.083	0.064	0.4944	0.5207
409	938934.5	1993431	1968	0.089	0.5958	0.5404	0.806	0.4734	0.859	0.1335	0.082	0.049	0.3856	0.4382
409	938934.5	1993431	1969	0.146	0.6209	0.532	0.8472	0.46	0.9109	0.161	0.078	0.058	0.4509	0.527
409	938934.5	1993431	1970	0.1524	0.623	0.5492	0.8516	0.4665	0.9535	0.1533	0.076	0.087	0.487	0.635
409	938934.5	1993431	1971	0.1334	0.5696	0.4857	0.8662	0.4182	0.9636	0.1768	0.075	0.081	0.5454	0.616
409	938934.5	1993431	1972	0.0952	0.5343	0.471	0.7352	0.4064	0.8123	0.1395	0.083	0.066	0.4059	0.4064
409	938934.5	1993431	1973	0.0952	0.5136	0.4184	0.7892	0.357	0.8736	0.1835	0.082	0.076	0.5166	0.381
409	938934.5	1993431	1974	0.127	0.4609	0.3671	0.8215	0.2868	0.9164	0.2116	0.102	0.092	0.6296	0.6286
409	938934.5	1993431	1975	0.2032	0.488	0.3791	0.8294	0.2959	0.9372	0.2244	0.115	0.1	0.6413	0.8509
409	938934.5	1993431	1976	0.216	0.4582	0.342	0.8449	0.2669	0.9628	0.2328	0.089	0.103	0.6959	0.9462
409	938934.5	1993431	1977	0.1016	0.4322	0.3724	0.5904	0.2872	0.6792	0.1357	0.104	0.051	0.392	0.381
409	938934.5	1993431	1978	0.1143	0.3633	0.2948	0.6218	0.2335	0.6879	0.1529	0.074	0.064	0.4544	0.5588
409	938934.5	1993431	1979	0.1016	0.3324	0.3274	0.3371	0.2422	0.5952	0.09	0.107	0.045	0.353	0.2984
409	938934.5	1993431	1980	0.1079	0.4361	0.4109	0.4501	0.392	0.4688	0.0258	0.015	0.018	0.0768	0.1714
409	938934.5	1993431	1981	0.127	0.4748	0.3401	0.717	0.2616	0.8045	0.201	0.085	0.073	0.5429	0.362
409	938934.5	1993431	1982	0.1333	0.4233	0.3369	0.7369	0.2723	0.8294	0.1874	0.087	0.079	0.5571	0.6286
409	938934.5	1993431	1983	0.1333	0.452	0.3555	0.7388	0.2754	0.826	0.1922	0.097	0.076	0.5506	0.5397
409	938934.5	1993431	1984	0.1079	0.4504	0.3907	0.6023	0.3186	0.6567	0.1242	0.086	0.049	0.3381	0.3937
409	938934.5	1993431	1985	0.1968	0.4751	0.3419	0.7622	0.2677	0.8805	0.2199	0.093	0.103	0.6128	0.6286
409	938934.5	1993431	1986	0.146	0.4323	0.3574	0.5843	0.2969	0.6523	0.1252	0.066	0.056	0.3554	0.4508
409	938934.5	1993431	1987	0.1715	0.4802	0.3508	0.7005	0.2825	0.7925	0.1884	0.08	0.076	0.51	0.4699
409	938934.5	1993431	1988	0.1714	0.4254	0.3169	0.7442	0.2537	0.8368	0.2066	0.087	0.081	0.5831	0.6858
409	938934.5	1993431	1989	0.1651	0.4733	0.3747	0.7257	0.2952	0.8169	0.1864	0.104	0.074	0.5217	0.5969
409	938934.5	1993431	1990	0.1524	0.4871	0.3871	0.6484	0.3046	0.7088	0.1507	0.088	0.057	0.4042	0.4064
409	938934.5	1993431	1991	0.1461	0.4951	0.43	0.5579	0.3611	0.5889	0.0816	0.061	0.033	0.2278	0.2921
409	938934.5	1993431	1992	0.165	0.445	0.3471	0.5653	0.2842	0.6025	0.1223	0.061	0.04	0.3183	0.3746
409	938934.5	1993431	1993	0.1841	0.5014	0.3716	0.6492	0.2928	0.7224	0.1567	0.071	0.066	0.4296	0.4
409	938934.5	1993431	1994	0.2095	0.5434	0.379	0.7823	0.2904	0.8883	0.2204	0.094	0.087	0.5979	0.5207
409	938934.5	1993431	1995	0.165	0.4189	0.3355	0.6349	0.2646	0.6954	0.1616	0.096	0.06	0.4308	0.6032
409	938934.5	1993431	1996	0.1651	0.3918	0.3587	0.422	0.2888	0.562	0.0703	0.083	0.033	0.2732	0.3302
409	938934.5	1993431	1997	0.127	0.4217	0.3367	0.4944	0.2915	0.5207	0.0877	0.039	0.03	0.2292	0.2413
409	938934.5	1993431	1998	0.1333	0.4307	0.3504	0.5568	0.2884	0.602	0.1158	0.06	0.043	0.3136	0.3492
409	938934.5	1993431	1999	0.1715	0.4956	0.3507	0.7209	0.2715	0.8284	0.2023	0.084	0.089	0.5569	0.4445
409	938934.5	1993431	2000	0.2222	0.4368	0.3199	0.7527	0.2502	0.8903	0.2151	0.085	0.113	0.6401	0.8318
409	938934.5	1993431	2001	0.1842	0.504	0.3726	0.7659	0.301	0.8626	0.204	0.08	0.079	0.5616	0.5588
409	938934.5	1993431	2002	0.1842	0.5277	0.4057	0.7785	0.3175	0.8818	0.2002	0.097	0.086	0.5643	0.5715
409	938934.5	1993431	2003	0.1397	0.4548	0.3692	0.7783	0.3045	0.8643	0.1896	0.09	0.077	0.5598	0.6794
409	938934.5	1993431	2004	0.1715	0.5125	0.3986	0.7562	0.304	0.8659	0.1994	0.112	0.092	0.5619	0.5461
409	938934.5	1993431	2005	0.1842	0.5062	0.3807	0.8079	0.3086	0.9156	0.2156	0.088	0.089	0.607	0.635
409	938934.5	1993431	2006	0.1588	0.4262	0.407	0.4432	0.3229	0.6454	0.08	0.102	0.043	0.3225	0.3302
409	938934.5	1993431	2007	0.0572	0.4419	0.3755	0.732	0.3031	0.8432	0.1653	0.086	0.075	0.5401	0.3175
410	938937	1993438	1967	0.2159	0.5069	0.4182	0.8434	0.3504	0.9383	0.1884	0.072	0.073	0.5879	1.0477
410	938937	1993438	1968	0.3174	0.6226	0.463	0.9279	0.3891	0.9993	0.2391	0.093	0.078	0.6102	0.9334
410	938937	1993438	1969	0.254	0.665	0.5272	0.9329	0.4488	1.0052	0.2138	0.099	0.069	0.5564	0.7556
410	938937	1993438	1970	0.235	0.6215	0.5319	0.8861	0.4574	0.9846	0.177	0.086	0.081	0.5272	0.9398
410	938937	1993438	1971	0.2731	0.6393	0.5155	0.9091	0.4607	0.9941	0.199	0.076	0.073	0.5334	0.8763
410	938937	1993438	1972	0.1333	0.7042	0.629	0.8495	0.5373	0.9319	0.1283	0.076	0.063	0.3946	0.4
410	938937	1993438	1973	0.3047	0.7465	0.5809	0.9394	0.4939	1.0073	0.1963	0.082	0.071	0.5134	0.6667
410	938937	1993438	1974	0.2603	0.6703	0.5749	0.9021	0.5051	0.9992	0.1683	0.076	0.078	0.4941	0.9017
410	938937	1993438	1975	0.2603	0.6493	0.5243	0.9314	0.459	1.0032	0.203	0.073	0.075	0.5442	0.8572
410	938937	1993438	1976	0.2159	0.6457	0.5395	0.9217	0.4554	1.0038	0.19	0.083	0.069	0.5484	0.7874
410	938937	1993438	1977	0.4381	0.7164	0.5734	0.9127	0.4936	0.9923	0.1906	0.104	0.063	0.4987	1.0477
410	938937	1993438	1978	0.2477	0.6424	0.5336	0.9224	0.4791	0.986	0.1887	0.071	0.061	0.5069	0.8954
410	938937	1993438	1979	0.0761	0.6711	0.6109	0.9089	0.5441	0.9669	0.149	0.092	0.052	0.4228	0.3873
410	938937	1993438	1980	0.127	0.7267	0.6079	0.9271	0.5279	0.9914	0.1773	0.091	0.064	0.4635	0.3492
410	938937	1993438	1981	0.381	0.7598	0.5795	0.9523	0.5007	1.0191	0.2027	0.09	0.059	0.5184	0.7938
410	938937	1993438	1982	0.1651	0.6659	0.5735	0.9022	0.5013	0.9954	0.1718	0.087	0.078	0.4941	0.5969
410	938937	1993438	1983	0.1524	0.6103	0.5126	0.8808	0.4306	0.9682	0.1845	0.086	0.076	0.5376	0.5842
410	938937	1993438	1984	0.1397	0.5772	0.482	0.7887	0.3772	0.9216	0.1824	0.11	0.116	0.5444	0.4572
410	938937	1993438	1985	0.1905	0.5807	0.4187	0.8609	0.3381	0.9792	0.235	0.087	0.104	0.6411	0.527
410	938937	1993438	1986	0.1524	0.5478	0.4359	0.7619	0.3547	0.869	0.1789	0.086	0.085	0.5143	0.4508
410	938937	1993438	1987	0.2159	0.5981	0.4306	0.8541	0.3464	0.9647	0.2292	0.093	0.092	0.6183	0.5524
410	938937	1993438	1988	0.2285	0.5427	0.4069	0.8133	0.3252	0.9224	0.2163	0.101	0.088	0.5972	0.6921
410	938937	1993438	1989	0.3238	0.5773	0.4195	0.8334	0.3241	0.9209	0.2205	0.086	0.089	0.5968	0.8572
410	938937	1993438	1990	0.3111	0.5654	0.4082	0.7994	0.3163	0.9226	0.217	0.099	0.099	0.6063	0.781
410	938937	1993438	1991	0.2096	0.555	0.4434	0.7105	0.3635	0.8099	0.1541	0.076	0.079	0.4464	0.508
410	938937	1993438	1992	0.2223	0.5762	0.4163	0.7819	0.3266	0.8916	0.2032	0.089	0.084	0.565	0.5144
410	938937	1993438	1993	0.2286	0.6345	0.4922	0.8165	0.3864	0.9514	0.1893	0.09	0.104	0.565	0.527
410	938937	1993438	1994	0.3302	0.5923	0.4163	0.8426	0.3223	0.9803	0.2346	0.098	0.106	0.658	0.8064
410	938937	1993438	1995	0.2858	0.5792	0.4274	0.8286	0.3318	0.9644	0.2214	0.098	0.11	0.6326	0.762
410	938937	1993438	1996	0.1779	0.5729	0.4689	0.7653	0.3619	0.8671	0.1652	0.085	0.076	0.5052	0.5144
410	938937	1993438	1997	0.3682	0.7285	0.4898	0.8777	0.3699	0.981	0.215	0.102	0.097	0.6111	0.6032
410	938937	1993438	1998	0.235	0.553	0.4264	0.7379	0.3265	0.8396	0.1783	0.098	0.073	0.5131	0.5842
410	938937	1993438	1999	0.3302	0.5963	0.4239	0.8087	0.3274	0.9426	0.2155	0.096	0.095	0.6152	0.743
410	938937	1993438	2000	0.4128	0.5582	0.4125	0.8	0.313	0.936	0.213	0.099	0.098	0.623	1.1049
410	938937	1993438	2001	0.3429	0.5331	0.4168	0.6623	0.3193	0.7187	0.1426	0.087	0.047	0.3994	0.7302
410	938937	1993438	2002	0.3556	0.5652	0.4165	0.7112	0.3271	0.7875	0.1657	0.076	0.071	0.4604	0.7112
410	938937	1993438	2003	0.3302	0.467	0.409	0.5167	0.3286	0.5872	0.0799	0.077	0.036	0.2586	0.6223
410	938937	1993438	2004	0.2858	0.5167	0.4371	0.5667	0.3978	0.599	0.0704	0.033	0.027	0.2012	0.4699
410	938937	1993438	2005	0.146	0.4686	0.4081	0.5704	0.3414	0.6114	0.0925	0.052	0.036	0.27	0.4
410	938937	1993438	2006	0.1461	0.6509	0.6342	0.6593	0.5802	0.6981	0.0347	0.019	0.037	0.1179	0.2159
410	938937	1993438	2007	0.2159	0.5539	0.4528	0.7022	0.374	0.7857	0.14	0.067	0.062	0.4117	0.5397
411	938938.5	1993440	1967	0.2287	0.535	0.4533	0.9086	0.3974	0.9863	0.1878	0.061	0.084	0.5889	1.2891
411	938938.5	1993440	1968	0.4318	0.6253	0.4718	0.8978	0.3991	0.9789	0.2211	0.082	0.08	0.5798	1.2065
411	938938.5	1993440	1969	0.3556	0.5628	0.4414	0.9034	0.38	0.9826	0.2183	0.073	0.085	0.6026	1.3652
411	938938.5	1993440	1970	0.2667	0.5414	0.4441	0.9073	0.3757	0.9938	0.2079	0.083	0.09	0.6181	1.2827
411	938938.5	1993440	1971	0.2984	0.5609	0.4556	0.8885	0.3883	0.9799	0.2045	0.08	0.091	0.5916	1.2382
411	938938.5	1993440	1972	0.2604	0.5969	0.4732	0.8704	0.4089	0.9445	0.2031	0.083	0.082	0.5356	0.8446
411	938938.5	1993440	1973	0.381	0.6332	0.4658	0.931	0.4076	0.9969	0.2381	0.077	0.082	0.5893	1.0668
411	938938.5	1993440	1974	0.273	0.545	0.449	0.8755	0.3818	0.971	0.1983	0.083	0.093	0.5892	1.2255
411	938938.5	1993440	1975	0.3873	0.6055	0.4443	0.9349	0.3784	1.0239	0.2467	0.08	0.093	0.6455	1.1874
411	938938.5	1993440	1976	0.381	0.588	0.4689	0.9338	0.391	1.0316	0.2233	0.086	0.104	0.6406	1.4986
411	938938.5	1993440	1977	0.7874	0.6359	0.4587	0.8773	0.3938	0.9552	0.2223	0.079	0.08	0.5614	1.8669
411	938938.5	1993440	1978	0.4001	0.554	0.4248	0.9238	0.3588	1.0349	0.2372	0.084	0.104	0.6761	1.5558
411	938938.5	1993440	1979	0.165	0.4138	0.396	0.456	0.2925	0.7292	0.1088	0.116	0.074	0.4367	0.6032
411	938938.5	1993440	1980	0.1397	0.5435	0.4424	0.777	0.3883	0.8712	0.1703	0.067	0.073	0.4829	0.4699
411	938938.5	1993440	1981	0.3492	0.6686	0.4421	0.9321	0.3668	1.0007	0.2624	0.09	0.091	0.6339	0.762
411	938938.5	1993440	1982	0.2794	0.5159	0.3945	0.8922	0.328	0.9848	0.2355	0.095	0.1	0.6568	1.1557
411	938938.5	1993440	1983	0.254	0.4938	0.3892	0.8912	0.2989	0.9993	0.2238	0.085	0.103	0.7004	1.2319
411	938938.5	1993440	1984	0.1778	0.484	0.3947	0.8544	0.3055	0.9842	0.2096	0.1	0.105	0.6787	0.9271
411	938938.5	1993440	1985	0.2858	0.4911	0.3507	0.8944	0.2629	1.007	0.26	0.096	0.114	0.7441	1.1176
411	938938.5	1993440	1986	0.1651	0.4647	0.3721	0.7578	0.28	0.877	0.1925	0.099	0.091	0.597	0.6985
411	938938.5	1993440	1987	0.2223	0.5062	0.3602	0.8424	0.2858	0.9605	0.2438	0.096	0.1	0.6747	0.743
411	938938.5	1993440	1988	0.2603	0.4339	0.3238	0.8422	0.233	0.9816	0.2393	0.107	0.116	0.7486	1.2382
411	938938.5	1993440	1989	0.2476	0.4524	0.347	0.8309	0.2619	0.9621	0.2208	0.087	0.106	0.7002	1.1493
411	938938.5	1993440	1990	0.2921	0.5109	0.3641	0.8951	0.2596	1.017	0.2628	0.107	0.116	0.7574	1.0668
411	938938.5	1993440	1991	0.2032	0.5026	0.3788	0.8568	0.288	0.988	0.2374	0.109	0.106	0.7	0.7938
411	938938.5	1993440	1992	0.4128	0.5709	0.3474	0.9244	0.2517	1.0153	0.3028	0.113	0.101	0.7636	1.0732
411	938938.5	1993440	1993	0.3429	0.4871	0.3397	0.8948	0.2394	1.0088	0.2709	0.112	0.115	0.7694	1.3017
411	938938.5	1993440	1994	0.4889	0.5153	0.3475	0.9129	0.2456	1.0452	0.2814	0.104	0.119	0.7996	1.6573
411	938938.5	1993440	1995	0.4	0.4834	0.3515	0.9168	0.2584	1.0275	0.26	0.095	0.113	0.7691	1.7272
411	938938.5	1993440	1996	0.3366	0.4986	0.3403	0.838	0.2611	0.9503	0.2574	0.112	0.102	0.6892	1.0668
411	938938.5	1993440	1997	0.3684	0.603	0.3765	0.9538	0.2893	1.046	0.3042	0.109	0.11	0.7567	0.9462
411	938938.5	1993440	1998	0.2476	0.4915	0.3615	0.8856	0.2541	1.0215	0.2568	0.118	0.117	0.7674	1.0096
411	938938.5	1993440	1999	0.4318	0.5752	0.3632	0.9546	0.2714	1.0652	0.3073	0.111	0.121	0.7938	1.2128
411	938938.5	1993440	2000	0.6096	0.5711	0.3543	0.972	0.2513	1.0623	0.316	0.107	0.118	0.811	1.7462
411	938938.5	1993440	2001	0.5397	0.5586	0.3728	0.9424	0.2745	1.038	0.29	0.11	0.113	0.7635	1.6637
411	938938.5	1993440	2002	0.4635	0.5696	0.3822	0.9308	0.2671	1.0651	0.283	0.107	0.112	0.798	1.3652
411	938938.5	1993440	2003	0.2096	0.414	0.3525	0.6469	0.2662	0.7336	0.1511	0.095	0.073	0.4674	1.016
411	938938.5	1993440	2004	0.2096	0.4865	0.3689	0.7953	0.2891	0.9266	0.2124	0.087	0.1	0.6375	0.7684
411	938938.5	1993440	2005	0.2095	0.5307	0.3908	0.868	0.288	1.0152	0.2435	0.104	0.111	0.7272	0.7239
411	938938.5	1993440	2006	0.1651	0.4721	0.4453	0.492	0.328	0.7018	0.0958	0.125	0.053	0.3738	0.3175
411	938938.5	1993440	2007	0.1968	0.4879	0.3557	0.8272	0.2712	0.9627	0.2325	0.087	0.102	0.6915	0.7112
412	938953.5	1993435	1967	0.1206	0.3531	0.3005	0.5369	0.2546	0.5976	0.1129	0.054	0.05	0.343	0.5524
412	938953.5	1993435	1968	0.1397	0.3274	0.2724	0.4911	0.2228	0.5518	0.1106	0.056	0.051	0.329	0.5651
412	938953.5	1993435	1969	0.127	0.3541	0.3014	0.4463	0.2569	0.4861	0.0823	0.045	0.035	0.2292	0.3556
412	938953.5	1993435	1970	0.1396	0.3505	0.2844	0.482	0.2472	0.5313	0.1038	0.043	0.042	0.2841	0.4254
412	938953.5	1993435	1971	0.1588	0.3468	0.2894	0.4839	0.2475	0.5412	0.1015	0.047	0.047	0.2937	0.5461
412	938953.5	1993435	1972	0.1398	0.3639	0.295	0.5067	0.2514	0.5497	0.1104	0.047	0.041	0.2983	0.4382
412	938953.5	1993435	1973	0.127	0.3553	0.3121	0.4693	0.2684	0.5183	0.0873	0.053	0.042	0.2499	0.4699
412	938953.5	1993435	1974	0.1397	0.301	0.247	0.4399	0.1982	0.4846	0.0995	0.05	0.038	0.2864	0.508
412	938953.5	1993435	1975	0.1206	0.3412	0.2806	0.4556	0.2382	0.4946	0.0942	0.044	0.035	0.2564	0.3556
412	938953.5	1993435	1976	0.1461	0.3159	0.2557	0.4959	0.2129	0.5736	0.121	0.057	0.067	0.3607	0.5906
412	938953.5	1993435	1977	0.1334	0.2773	0.2096	0.4403	0.1569	0.5021	0.1192	0.054	0.051	0.3452	0.4636
412	938953.5	1993435	1978	0.1207	0.2815	0.2233	0.4461	0.1583	0.5116	0.1156	0.061	0.054	0.3533	0.4699
412	938953.5	1993435	1979	0.0699	0.2909	0.254	0.3642	0.2085	0.3862	0.0649	0.043	0.02	0.1777	0.2159
412	938953.5	1993435	1980	0.108	0.3306	0.2595	0.4474	0.2034	0.5046	0.1059	0.051	0.049	0.3012	0.2921
412	938953.5	1993435	1981	0.1397	0.3197	0.2139	0.5348	0.153	0.6113	0.1679	0.07	0.065	0.4583	0.4318
412	938953.5	1993435	1982	0.1334	0.2726	0.2067	0.5023	0.1474	0.5803	0.1438	0.074	0.065	0.4329	0.6096
412	938953.5	1993435	1983	0.1397	0.2641	0.2033	0.4535	0.1474	0.5268	0.1253	0.063	0.059	0.3794	0.5842
412	938953.5	1993435	1984	0.1524	0.2931	0.2332	0.3854	0.1893	0.4369	0.0889	0.048	0.044	0.2476	0.3937
412	938953.5	1993435	1985	0.146	0.307	0.2192	0.4562	0.1706	0.5109	0.1274	0.055	0.046	0.3403	0.4
412	938953.5	1993435	1986	0.146	0.2892	0.236	0.3697	0.187	0.4075	0.0808	0.052	0.034	0.2205	0.3746
412	938953.5	1993435	1987	0.1652	0.3127	0.2202	0.4902	0.1704	0.5736	0.1438	0.059	0.068	0.4032	0.489
412	938953.5	1993435	1988	0.1651	0.2703	0.1917	0.4832	0.1333	0.5693	0.1461	0.063	0.069	0.436	0.6223
412	938953.5	1993435	1989	0.1778	0.327	0.234	0.5389	0.1801	0.627	0.1571	0.064	0.073	0.4469	0.5906
412	938953.5	1993435	1990	0.1904	0.3313	0.2262	0.5685	0.1607	0.6616	0.1752	0.072	0.072	0.5009	0.6286
412	938953.5	1993435	1991	0.1714	0.3342	0.2556	0.4822	0.1904	0.5595	0.1298	0.073	0.064	0.3691	0.5016
412	938953.5	1993435	1992	0.1778	0.314	0.2105	0.5168	0.149	0.6025	0.1624	0.07	0.07	0.4535	0.5334
412	938953.5	1993435	1993	0.1842	0.3253	0.2265	0.5523	0.1603	0.6355	0.1674	0.072	0.069	0.4752	0.616
412	938953.5	1993435	1994	0.1715	0.3356	0.2391	0.5491	0.1716	0.6321	0.1644	0.078	0.075	0.4605	0.5588
412	938953.5	1993435	1995	0.1587	0.2938	0.2161	0.4701	0.1578	0.5409	0.1348	0.065	0.063	0.3831	0.527
412	938953.5	1993435	1996	0.1333	0.2414	0.2101	0.2769	0.1616	0.3511	0.0547	0.054	0.025	0.1895	0.2921
412	938953.5	1993435	1997	0.1461	0.2848	0.19	0.4094	0.1409	0.4802	0.1246	0.053	0.062	0.3393	0.3429
412	938953.5	1993435	1998	0.1461	0.2681	0.2006	0.4132	0.1592	0.4725	0.1103	0.043	0.051	0.3133	0.4699
412	938953.5	1993435	1999	0.1778	0.3327	0.2258	0.5427	0.1608	0.6434	0.17	0.073	0.084	0.4826	0.5334
412	938953.5	1993435	2000	0.1651	0.2891	0.2056	0.5699	0.1374	0.6641	0.1709	0.071	0.078	0.5267	0.7302
412	938953.5	1993435	2001	0.1714	0.3035	0.2157	0.5454	0.1467	0.6373	0.1645	0.072	0.075	0.4906	0.654
412	938953.5	1993435	2002	0.1714	0.3163	0.2332	0.4973	0.169	0.5818	0.1429	0.072	0.069	0.4128	0.5524
412	938953.5	1993435	2003	0.1778	0.258	0.1979	0.4093	0.1509	0.4648	0.1094	0.053	0.047	0.3139	0.635
412	938953.5	1993435	2004	0.1715	0.3161	0.2391	0.4247	0.1875	0.4849	0.1057	0.05	0.052	0.2974	0.4191
412	938953.5	1993435	2005	0.1905	0.316	0.219	0.4679	0.168	0.5373	0.1353	0.055	0.059	0.3693	0.4953
412	938953.5	1993435	2006	0.165	0.2757	0.2582	0.289	0.2205	0.3523	0.0358	0.038	0.027	0.1318	0.2984
412	938953.5	1993435	2007	0.1841	0.3066	0.2069	0.4985	0.1513	0.5808	0.153	0.059	0.067	0.4295	0.5461
413	938951.6	1993432	1967	0.1016	0.5528	0.495	0.8532	0.419	0.9294	0.1661	0.103	0.073	0.5104	0.6477
413	938951.6	1993432	1968	0.1333	0.6453	0.5561	0.9022	0.4851	0.9956	0.1739	0.085	0.072	0.5105	0.527
413	938951.6	1993432	1969	0.1524	0.6024	0.5308	0.8271	0.4266	0.9236	0.1565	0.093	0.079	0.497	0.6414
413	938951.6	1993432	1970	0.1842	0.5742	0.4613	0.9146	0.3914	1.027	0.217	0.089	0.089	0.6356	0.7493
413	938951.6	1993432	1971	0.2095	0.6014	0.512	0.8839	0.4374	0.9731	0.1787	0.082	0.069	0.5357	0.8826
413	938951.6	1993432	1972	0.1969	0.6274	0.5819	0.68	0.5069	0.7955	0.0823	0.084	0.034	0.2886	0.4382
413	938951.6	1993432	1973	0.3112	0.661	0.5211	0.875	0.4502	0.9755	0.19	0.075	0.075	0.5253	0.7938
413	938951.6	1993432	1974	0.2032	0.5576	0.483	0.8276	0.382	0.9029	0.1672	0.09	0.074	0.5209	0.9525
413	938951.6	1993432	1975	0.2096	0.6265	0.5329	0.9393	0.4608	1.0529	0.1939	0.088	0.091	0.5921	0.9208
413	938951.6	1993432	1976	0.1651	0.5118	0.4378	0.8418	0.3582	0.962	0.1856	0.098	0.099	0.6038	0.9144
413	938951.6	1993432	1977	0.1968	0.4706	0.3558	0.8097	0.2879	0.9545	0.2238	0.096	0.118	0.6666	0.7874
413	938951.6	1993432	1978	0.1588	0.4165	0.3341	0.727	0.2713	0.8336	0.18	0.077	0.088	0.5623	0.7684
413	938951.6	1993432	1979	0.127	0.4453	0.3635	0.6767	0.3051	0.7367	0.1559	0.074	0.054	0.4316	0.4953
413	938951.6	1993432	1980	0.1588	0.5039	0.3962	0.7525	0.3256	0.8462	0.1858	0.086	0.081	0.5206	0.5334
413	938951.6	1993432	1981	0.3938	0.6205	0.3799	0.9693	0.2891	1.075	0.3128	0.109	0.118	0.7859	0.9716
413	938951.6	1993432	1982	0.1904	0.4637	0.3646	0.8436	0.2883	0.981	0.2218	0.103	0.11	0.6927	0.9334
413	938951.6	1993432	1983	0.146	0.4164	0.349	0.6251	0.2868	0.6676	0.1431	0.085	0.049	0.3808	0.6096
413	938951.6	1993432	1984	0.1779	0.4831	0.4086	0.5898	0.3481	0.6505	0.1103	0.069	0.053	0.3024	0.4382
413	938951.6	1993432	1985	0.1779	0.4878	0.3686	0.6588	0.3118	0.7074	0.1566	0.066	0.048	0.3956	0.4382
413	938951.6	1993432	1986	0.1778	0.4791	0.4259	0.5308	0.3672	0.5709	0.0707	0.055	0.036	0.2037	0.3556
413	938951.6	1993432	1987	0.1842	0.4686	0.3381	0.7823	0.2774	0.884	0.2207	0.082	0.085	0.6066	0.635
413	938951.6	1993432	1988	0.2033	0.4084	0.3357	0.6069	0.2584	0.6674	0.1494	0.096	0.054	0.409	0.7684
413	938951.6	1993432	1989	0.2476	0.4505	0.3501	0.6119	0.3	0.6549	0.1386	0.053	0.049	0.3549	0.654
413	938951.6	1993432	1990	0.216	0.4976	0.3874	0.6206	0.3305	0.6513	0.1285	0.06	0.039	0.3208	0.4636
413	938951.6	1993432	1991	0.2096	0.5118	0.4997	0.5173	0.4375	0.576	0.0327	0.036	0.029	0.1385	0.3112
413	938951.6	1993432	1992	0.2096	0.4294	0.3178	0.5743	0.2625	0.6205	0.1401	0.058	0.052	0.358	0.489
413	938951.6	1993432	1993	0.2286	0.4677	0.335	0.6996	0.274	0.806	0.1937	0.073	0.087	0.532	0.635
413	938951.6	1993432	1994	0.235	0.4732	0.3424	0.7901	0.2754	0.9105	0.2232	0.085	0.095	0.6351	0.8128
413	938951.6	1993432	1995	0.2286	0.4457	0.3533	0.6117	0.2736	0.6739	0.1513	0.097	0.058	0.4003	0.6477
413	938951.6	1993432	1996	0.2159	0.4459	0.3309	0.6279	0.2654	0.6887	0.1601	0.069	0.057	0.4233	0.5651
413	938951.6	1993432	1997	0.2159	0.4566	0.3303	0.7416	0.2431	0.8617	0.2148	0.099	0.094	0.6186	0.7112
413	938951.6	1993432	1998	0.1778	0.4242	0.3424	0.6041	0.2821	0.6512	0.1404	0.076	0.047	0.3691	0.5778
413	938951.6	1993432	1999	0.2032	0.5185	0.385	0.6986	0.3073	0.814	0.18	0.083	0.094	0.5067	0.4826
413	938951.6	1993432	2000	0.2286	0.4343	0.3176	0.7411	0.2608	0.8781	0.2084	0.076	0.102	0.6173	0.8382
413	938951.6	1993432	2001	0.2032	0.4571	0.3643	0.6474	0.2995	0.7048	0.1517	0.077	0.054	0.4053	0.6286
413	938951.6	1993432	2002	0.2032	0.5068	0.3858	0.6883	0.3158	0.7753	0.1679	0.078	0.071	0.4595	0.5144
413	938951.6	1993432	2003	0.1715	0.4028	0.3417	0.5334	0.2876	0.572	0.1084	0.069	0.034	0.2844	0.5461
413	938951.6	1993432	2004	0.1968	0.4616	0.3852	0.5286	0.334	0.5686	0.0828	0.046	0.033	0.2346	0.3746
413	938951.6	1993432	2005	0.1841	0.4484	0.3455	0.6076	0.3007	0.6601	0.1391	0.054	0.044	0.3594	0.4762
413	938951.6	1993432	2006	0.1906	0.4213	0.5494	0.4127	0.3508	0.5579	0.0629	0.009	0.054	0.2071	0.2096
413	938951.6	1993432	2007	0.1079	0.4471	0.3495	0.693	0.2887	0.7995	0.1754	0.082	0.064	0.5108	0.3873
414	938949.7	1993432	1967	0.0825	0.4039	0.3315	0.693	0.2595	0.7784	0.1667	0.079	0.075	0.5189	0.4254
414	938949.7	1993432	1968	0.0825	0.4195	0.3518	0.6696	0.2584	0.7598	0.1622	0.098	0.074	0.5014	0.4
414	938949.7	1993432	1969	0.1143	0.4455	0.335	0.7433	0.26	0.8427	0.2066	0.094	0.092	0.5827	0.4318
414	938949.7	1993432	1970	0.1207	0.3971	0.3122	0.768	0.2468	0.8542	0.1997	0.087	0.087	0.6074	0.6604
414	938949.7	1993432	1971	0.0761	0.4148	0.34	0.7066	0.2572	0.7956	0.1782	0.097	0.085	0.5384	0.3873
414	938949.7	1993432	1972	0.0445	0.5153	0.5276	0.4915	0.439	0.7076	0.0732	0.094	0.026	0.2686	0.108
414	938949.7	1993432	1973	0.0762	0.411	0.343	0.6143	0.2797	0.7055	0.1419	0.075	0.077	0.4258	0.3112
414	938949.7	1993432	1974	0.0953	0.3655	0.3015	0.6167	0.2289	0.7102	0.1474	0.07	0.076	0.4813	0.4826
414	938949.7	1993432	1975	0.108	0.3927	0.3107	0.6795	0.2388	0.784	0.1777	0.087	0.084	0.5452	0.4953
414	938949.7	1993432	1976	0.1206	0.379	0.3101	0.6907	0.2439	0.7922	0.1667	0.075	0.08	0.5483	0.6794
414	938949.7	1993432	1977	0.1397	0.3841	0.3066	0.6109	0.2355	0.6833	0.1553	0.083	0.061	0.4478	0.5588
414	938949.7	1993432	1978	0.1397	0.3871	0.3029	0.5956	0.2223	0.6588	0.1536	0.08	0.056	0.4365	0.4953
414	938949.7	1993432	1979	0.1079	0.431	0.3824	0.4878	0.3181	0.5274	0.0726	0.06	0.031	0.2093	0.2413
414	938949.7	1993432	1980	0.1016	0.4211	0.3578	0.4886	0.3084	0.5313	0.0783	0.042	0.038	0.2229	0.2159
414	938949.7	1993432	1981	0.1461	0.4463	0.3098	0.6947	0.2376	0.8036	0.2042	0.079	0.087	0.566	0.4191
414	938949.7	1993432	1982	0.1334	0.3714	0.2931	0.5716	0.219	0.663	0.1522	0.085	0.081	0.444	0.4826
414	938949.7	1993432	1983	0.108	0.3698	0.2851	0.6267	0.2277	0.696	0.1633	0.066	0.06	0.4683	0.4445
414	938949.7	1993432	1984	0.1206	0.4192	0.34	0.5885	0.2663	0.6475	0.1378	0.078	0.054	0.3812	0.3873
414	938949.7	1993432	1985	0.127	0.4367	0.3329	0.6535	0.2548	0.7369	0.1706	0.08	0.069	0.4821	0.4
414	938949.7	1993432	1986	0.1079	0.4111	0.3668	0.4733	0.3032	0.5373	0.077	0.067	0.032	0.2341	0.2667
414	938949.7	1993432	1987	0.108	0.3942	0.311	0.5259	0.2558	0.57	0.1185	0.056	0.042	0.3142	0.2858
414	938949.7	1993432	1988	0.0953	0.3696	0.3002	0.562	0.2356	0.6078	0.1339	0.069	0.044	0.3722	0.3683
414	938949.7	1993432	1989	0.1207	0.4138	0.3322	0.6561	0.2604	0.7439	0.1607	0.075	0.071	0.4835	0.489
414	938949.7	1993432	1990	0.1143	0.3942	0.3184	0.6105	0.2507	0.6797	0.1496	0.078	0.06	0.429	0.4508
414	938949.7	1993432	1991	0.0889	0.4304	0.3708	0.5403	0.2983	0.5813	0.1024	0.069	0.037	0.283	0.2603
414	938949.7	1993432	1992	0.127	0.4494	0.3286	0.6905	0.2398	0.7965	0.1952	0.09	0.088	0.5567	0.3873
414	938949.7	1993432	1993	0.1144	0.3999	0.3084	0.6728	0.2334	0.777	0.1824	0.087	0.086	0.5436	0.4636
414	938949.7	1993432	1994	0.1588	0.4336	0.3098	0.7049	0.2418	0.8295	0.2067	0.083	0.106	0.5877	0.5144
414	938949.7	1993432	1995	0.1207	0.3849	0.3016	0.6195	0.2436	0.7031	0.1585	0.071	0.069	0.4595	0.4699
414	938949.7	1993432	1996	0.0953	0.3366	0.3086	0.3738	0.2415	0.5054	0.0687	0.075	0.029	0.2639	0.235
414	938949.7	1993432	1997	0.0699	0.4352	0.425	0.4414	0.3879	0.4633	0.0247	0.016	0.026	0.0754	0.108
414	938949.7	1993432	1998	0.0825	0.4223	0.3756	0.4833	0.3447	0.5111	0.0613	0.029	0.024	0.1664	0.1968
414	938949.7	1993432	1999	0.0953	0.3946	0.3299	0.5055	0.2651	0.5423	0.1014	0.06	0.036	0.2772	0.2667
414	938949.7	1993432	2000	0.108	0.3654	0.2971	0.5483	0.2279	0.607	0.1315	0.07	0.053	0.3791	0.4064
414	938949.7	1993432	2001	0.0953	0.4179	0.3265	0.6588	0.2456	0.7277	0.1685	0.077	0.065	0.4821	0.3556
414	938949.7	1993432	2002	0.1143	0.4208	0.3483	0.5847	0.2648	0.6418	0.142	0.101	0.052	0.377	0.381
414	938949.7	1993432	2003	0.1079	0.3791	0.3131	0.5366	0.2485	0.5802	0.1202	0.067	0.041	0.3317	0.3746
414	938949.7	1993432	2004	0.108	0.3864	0.3577	0.415	0.2941	0.5153	0.0603	0.069	0.027	0.2212	0.2286
414	938949.7	1993432	2005	0.0572	0.3493	0.3357	0.3693	0.3052	0.4032	0.0304	0.031	0.012	0.098	0.1524
414	938949.7	1993432	2006	0.0318	0.3849	0.385	0.3856	0.3734	0.3911	0.0059	0.004	0.007	0.0177	0.0572
414	938949.7	1993432	2007	0.0762	0.3761	0.3499	0.4044	0.3288	0.4182	0.0322	0.017	0.013	0.0894	0.1651
415	938959.7	1993428	1967	0.108	0.5894	0.5099	0.8947	0.443	0.9879	0.1753	0.076	0.074	0.5449	0.5334
415	938959.7	1993428	1968	0.108	0.6063	0.5316	0.8753	0.4637	0.972	0.1683	0.09	0.078	0.5083	0.508
415	938959.7	1993428	1969	0.1206	0.64	0.511	0.9643	0.4309	1.076	0.2296	0.099	0.095	0.6451	0.4318
415	938959.7	1993428	1970	0.1524	0.6466	0.5299	0.9462	0.4479	1.0667	0.2123	0.091	0.107	0.6188	0.5524
415	938959.7	1993428	1971	0.1016	0.5897	0.5103	0.8953	0.4426	1.0158	0.1789	0.078	0.103	0.5732	0.5016
415	938959.7	1993428	1972	0.1079	0.622	0.5191	0.8878	0.4467	0.9792	0.1872	0.086	0.071	0.5325	0.3937
415	938959.7	1993428	1973	0.0952	0.6331	0.5746	0.8021	0.4652	0.8775	0.1205	0.067	0.059	0.4123	0.381
415	938959.7	1993428	1974	0.1206	0.6296	0.4976	0.9333	0.4151	1.0772	0.2272	0.099	0.106	0.6621	0.4064
415	938959.7	1993428	1975	0.1207	0.6174	0.5	0.9435	0.4257	1.0902	0.2247	0.102	0.113	0.6645	0.4636
415	938959.7	1993428	1976	0.1334	0.587	0.4738	0.9201	0.4077	1.0626	0.221	0.097	0.11	0.6549	0.5334
415	938959.7	1993428	1977	0.146	0.5529	0.4254	0.8351	0.3477	0.9886	0.2202	0.105	0.112	0.6409	0.4762
415	938959.7	1993428	1978	0.1968	0.5105	0.3631	0.8753	0.2712	1.04	0.2586	0.104	0.122	0.7688	0.6921
415	938959.7	1993428	1979	0.1079	0.49	0.432	0.5887	0.3709	0.6305	0.0969	0.07	0.031	0.2596	0.2984
415	938959.7	1993428	1980	0.1142	0.5909	0.442	0.7577	0.3453	0.8386	0.1802	0.087	0.071	0.4933	0.2476
415	938959.7	1993428	1981	0.1588	0.5765	0.4172	0.8694	0.3331	1.0131	0.244	0.108	0.107	0.68	0.4572
415	938959.7	1993428	1982	0.1524	0.4455	0.3494	0.7279	0.2838	0.846	0.1921	0.095	0.099	0.5622	0.6096
415	938959.7	1993428	1983	0.1905	0.4794	0.3482	0.7806	0.2845	0.9305	0.2217	0.086	0.11	0.646	0.635
415	938959.7	1993428	1984	0.1587	0.4842	0.3792	0.689	0.3214	0.76	0.1624	0.064	0.067	0.4386	0.4762
415	938959.7	1993428	1985	0.1778	0.5424	0.4068	0.7762	0.3357	0.9209	0.2063	0.089	0.118	0.5852	0.489
415	938959.7	1993428	1986	0.1461	0.5054	0.4148	0.6394	0.3608	0.6882	0.1232	0.053	0.048	0.3274	0.3683
415	938959.7	1993428	1987	0.1396	0.5586	0.4313	0.7444	0.3555	0.8289	0.1743	0.078	0.075	0.4734	0.3492
415	938959.7	1993428	1988	0.1778	0.4508	0.3467	0.6993	0.2795	0.8096	0.1847	0.086	0.092	0.5301	0.6096
415	938959.7	1993428	1989	0.1715	0.5061	0.3833	0.7512	0.3269	0.8234	0.1897	0.074	0.065	0.4965	0.5207
415	938959.7	1993428	1990	0.1842	0.5671	0.4496	0.7047	0.3504	0.7855	0.1532	0.092	0.069	0.4351	0.4064
415	938959.7	1993428	1991	0.1396	0.5624	0.4649	0.6697	0.3922	0.7171	0.1176	0.063	0.042	0.3249	0.2984
415	938959.7	1993428	1992	0.1524	0.5659	0.4339	0.7097	0.3355	0.7871	0.1587	0.084	0.062	0.4516	0.3238
415	938959.7	1993428	1993	0.1905	0.5266	0.3977	0.7113	0.3174	0.8137	0.1771	0.083	0.084	0.4963	0.4699
415	938959.7	1993428	1994	0.1587	0.5209	0.4113	0.6609	0.3369	0.7254	0.1401	0.066	0.055	0.3885	0.3683
415	938959.7	1993428	1995	0.1588	0.477	0.379	0.6605	0.3218	0.7399	0.1529	0.072	0.066	0.4181	0.4636
415	938959.7	1993428	1996	0.127	0.4436	0.397	0.4945	0.3319	0.5292	0.0667	0.056	0.027	0.1973	0.273
415	938959.7	1993428	1997	0.1523	0.5883	0.4678	0.6709	0.4079	0.7563	0.1231	0.061	0.074	0.3484	0.2603
415	938959.7	1993428	1998	0.1652	0.4726	0.3645	0.68	0.3047	0.7513	0.166	0.065	0.072	0.4466	0.489
415	938959.7	1993428	1999	0.1714	0.5664	0.4152	0.7522	0.3376	0.8687	0.1928	0.083	0.099	0.5311	0.3873
415	938959.7	1993428	2000	0.1778	0.5177	0.3823	0.7932	0.3201	0.9308	0.2162	0.083	0.109	0.6107	0.5461
415	938959.7	1993428	2001	0.1968	0.5719	0.4146	0.8311	0.336	0.9705	0.2271	0.093	0.109	0.6345	0.527
415	938959.7	1993428	2002	0.2032	0.5759	0.4244	0.8129	0.3403	0.964	0.2183	0.091	0.122	0.6237	0.527
415	938959.7	1993428	2003	0.1651	0.479	0.3773	0.7698	0.3146	0.86	0.189	0.072	0.08	0.5454	0.6477
415	938959.7	1993428	2004	0.2032	0.5875	0.4452	0.832	0.3567	0.9857	0.2152	0.097	0.114	0.629	0.5588
415	938959.7	1993428	2005	0.2794	0.6667	0.4611	0.9151	0.3712	1.0723	0.2528	0.102	0.116	0.7011	0.6223
415	938959.7	1993428	2006	0.127	0.5581	0.5079	0.6157	0.4249	0.6719	0.0789	0.072	0.03	0.247	0.2794
415	938959.7	1993428	2007	0.2731	0.5836	0.4184	0.8382	0.3282	1.037	0.2469	0.106	0.17	0.7088	0.6985
416	938959.2	1993427	1967	0.0762	0.4667	0.4021	0.8145	0.3426	0.9049	0.174	0.085	0.079	0.5623	0.5016
416	938959.2	1993427	1968	0.0698	0.4945	0.4201	0.819	0.3327	0.9054	0.1889	0.108	0.076	0.5727	0.3873
416	938959.2	1993427	1969	0.0825	0.489	0.4128	0.8394	0.3355	0.9307	0.1948	0.104	0.086	0.5952	0.4762
416	938959.2	1993427	1970	0.0572	0.463	0.4139	0.7772	0.3437	0.8521	0.1625	0.106	0.068	0.5084	0.4382
416	938959.2	1993427	1971	0.0825	0.4926	0.4113	0.8175	0.3347	0.9225	0.1914	0.097	0.091	0.5878	0.4254
416	938959.2	1993427	1972	0.0445	0.4794	0.4307	0.6677	0.3456	0.7132	0.1349	0.099	0.048	0.3676	0.2286
416	938959.2	1993427	1973	0.0762	0.5269	0.4394	0.8063	0.3504	0.8935	0.1842	0.095	0.077	0.5431	0.3302
416	938959.2	1993427	1974	0.0698	0.483	0.4202	0.7572	0.3315	0.8324	0.1654	0.102	0.067	0.5009	0.3873
416	938959.2	1993427	1975	0.0698	0.4719	0.4044	0.7771	0.3302	0.8664	0.1734	0.095	0.082	0.5362	0.4
416	938959.2	1993427	1976	0.0826	0.4985	0.4301	0.8239	0.3569	0.904	0.1767	0.094	0.074	0.5471	0.489
416	938959.2	1993427	1977	0.0889	0.4679	0.3916	0.7945	0.3072	0.8915	0.1927	0.111	0.085	0.5843	0.4826
416	938959.2	1993427	1978	0.0762	0.4567	0.3892	0.7593	0.314	0.8565	0.1733	0.096	0.083	0.5425	0.4318
416	938959.2	1993427	1979	0.0699	0.4692	0.4088	0.6478	0.3312	0.7218	0.1396	0.098	0.06	0.3906	0.2858
416	938959.2	1993427	1980	0.0825	0.5531	0.4292	0.8269	0.3417	0.9148	0.2097	0.096	0.081	0.5731	0.273
416	938959.2	1993427	1981	0.127	0.6131	0.4512	0.9356	0.3482	1.0201	0.2584	0.124	0.086	0.6719	0.3873
416	938959.2	1993427	1982	0.0636	0.4942	0.4233	0.8129	0.3366	0.8877	0.1871	0.113	0.073	0.5511	0.362
416	938959.2	1993427	1983	0.0762	0.4965	0.4236	0.8194	0.3459	0.8997	0.1885	0.111	0.074	0.5538	0.4254
416	938959.2	1993427	1984	0.0698	0.488	0.4261	0.7471	0.3488	0.8242	0.1578	0.095	0.066	0.4754	0.3746
416	938959.2	1993427	1985	0.1143	0.5386	0.4121	0.8788	0.3291	0.9813	0.2325	0.099	0.096	0.6522	0.4318
416	938959.2	1993427	1986	0.1016	0.5066	0.4262	0.7393	0.3496	0.8274	0.1648	0.093	0.072	0.4778	0.4064
416	938959.2	1993427	1987	0.1016	0.5498	0.434	0.8299	0.3356	0.9121	0.2102	0.11	0.081	0.5765	0.3556
416	938959.2	1993427	1988	0.0762	0.4805	0.4031	0.7715	0.3267	0.8542	0.1783	0.095	0.075	0.5275	0.3746
416	938959.2	1993427	1989	0.0889	0.4953	0.4182	0.8035	0.3456	0.8975	0.1812	0.092	0.084	0.5519	0.4572
416	938959.2	1993427	1990	0.0826	0.5041	0.4165	0.8081	0.342	0.894	0.1908	0.097	0.08	0.552	0.381
416	938959.2	1993427	1991	0.0825	0.5451	0.4577	0.7845	0.365	0.8644	0.1781	0.108	0.069	0.4994	0.3175
416	938959.2	1993427	1992	0.127	0.5266	0.3975	0.8468	0.3195	0.9515	0.2298	0.104	0.094	0.632	0.4508
416	938959.2	1993427	1993	0.1142	0.5114	0.4072	0.8312	0.3339	0.9286	0.2063	0.091	0.088	0.5947	0.4762
416	938959.2	1993427	1994	0.1334	0.5297	0.4123	0.8621	0.3394	0.9735	0.2236	0.101	0.094	0.6341	0.5207
416	938959.2	1993427	1995	0.1587	0.5235	0.3957	0.8484	0.3215	0.9711	0.2288	0.098	0.101	0.6496	0.5715
416	938959.2	1993427	1996	0.1016	0.4978	0.4214	0.6493	0.3307	0.7475	0.1397	0.092	0.072	0.4168	0.3112
416	938959.2	1993427	1997	0.1079	0.5485	0.4196	0.8576	0.3212	0.9508	0.2293	0.115	0.082	0.6296	0.3746
416	938959.2	1993427	1998	0.0826	0.4885	0.4204	0.6941	0.3426	0.7676	0.1485	0.092	0.065	0.425	0.3429
416	938959.2	1993427	1999	0.127	0.5336	0.405	0.8589	0.3206	0.9696	0.2301	0.1	0.099	0.649	0.4572
416	938959.2	1993427	2000	0.1396	0.5241	0.4164	0.8733	0.324	0.9873	0.2194	0.097	0.101	0.6633	0.6032
416	938959.2	1993427	2001	0.1207	0.5107	0.4059	0.8225	0.3244	0.9478	0.2084	0.093	0.114	0.6234	0.489
416	938959.2	1993427	2002	0.1144	0.5391	0.4223	0.8369	0.3446	0.9733	0.2144	0.09	0.123	0.6287	0.4128
416	938959.2	1993427	2003	0.0826	0.4515	0.3808	0.7298	0.3169	0.8007	0.1602	0.075	0.063	0.4838	0.4191
416	938959.2	1993427	2004	0.0762	0.5178	0.4323	0.8384	0.3534	0.9204	0.1896	0.087	0.082	0.567	0.3746
416	938959.2	1993427	2005	0.1016	0.521	0.4235	0.8872	0.3297	0.9903	0.222	0.117	0.09	0.6606	0.4953
416	938959.2	1993427	2006	0.0826	0.4646	0.4158	0.545	0.3243	0.7658	0.1244	0.126	0.06	0.4415	0.235
416	938959.2	1993427	2007	0.0953	0.4649	0.3837	0.7111	0.3282	0.8127	0.1605	0.065	0.086	0.4845	0.3937
418	938951.1	1993423	1967	0.1968	0.7059	0.611	0.9706	0.5476	1.0223	0.1709	0.061	0.057	0.4747	0.7556
418	938951.1	1993423	1968	0.1968	0.7972	0.7204	0.9328	0.6421	1.0004	0.1239	0.066	0.073	0.3583	0.5524
418	938951.1	1993423	1969	0.2031	0.7076	0.5979	0.9529	0.5406	1.0135	0.1763	0.056	0.068	0.4729	0.6667
418	938951.1	1993423	1970	0.1143	0.7257	0.6583	0.9297	0.5841	0.978	0.1323	0.061	0.047	0.3939	0.4699
418	938951.1	1993423	1971	0.0888	0.7009	0.6398	0.8907	0.5755	0.9571	0.1283	0.068	0.063	0.3816	0.3746
418	938951.1	1993423	1972	0.0508	0.6525	0.627	0.6818	0.5672	0.7623	0.0566	0.062	0.023	0.1951	0.1206
418	938951.1	1993423	1973	0.0508	0.7127	0.6648	0.8435	0.6242	0.8845	0.0909	0.041	0.036	0.2603	0.1968
418	938951.1	1993423	1974	0.1079	0.7	0.6045	0.9065	0.5388	0.992	0.1613	0.077	0.067	0.4532	0.3492
418	938951.1	1993423	1975	0.127	0.8258	0.7288	0.9664	0.6723	1.023	0.1307	0.054	0.053	0.3507	0.3175
418	938951.1	1993423	1976	0.1524	0.8019	0.7211	0.9436	0.6628	1.0132	0.1259	0.055	0.077	0.3504	0.4254
418	938951.1	1993423	1977	0.1841	0.703	0.5823	0.8856	0.5174	0.9508	0.1631	0.06	0.067	0.4334	0.4699
418	938951.1	1993423	1978	0.1397	0.6575	0.563	0.8915	0.4982	0.9643	0.1656	0.07	0.065	0.4661	0.4953
418	938951.1	1993423	1979	0.0698	0.6381	0.5963	0.7728	0.5427	0.8091	0.0999	0.071	0.032	0.2664	0.3048
418	938951.1	1993423	1980	0.0571	0.7172	0.678	0.7696	0.6337	0.7977	0.0585	0.037	0.03	0.164	0.1397
418	938951.1	1993423	1981	0.1206	0.6433	0.5401	0.8234	0.4608	0.9308	0.1666	0.084	0.105	0.47	0.3365
418	938951.1	1993423	1982	0.127	0.5717	0.4261	0.8326	0.3388	0.9421	0.2195	0.09	0.099	0.6033	0.362
418	938951.1	1993423	1983	0.1588	0.5002	0.3678	0.8257	0.2677	0.94	0.2347	0.102	0.111	0.6723	0.5588
418	938951.1	1993423	1984	0.1396	0.5374	0.4071	0.82	0.3055	0.9375	0.2196	0.097	0.11	0.632	0.4508
418	938951.1	1993423	1985	0.1461	0.5394	0.3947	0.8273	0.274	0.9394	0.2331	0.108	0.105	0.6654	0.4445
418	938951.1	1993423	1986	0.1079	0.5426	0.4182	0.7822	0.3058	0.9056	0.2036	0.101	0.104	0.5998	0.3238
418	938951.1	1993423	1987	0.1142	0.5313	0.4022	0.7621	0.2936	0.9044	0.211	0.106	0.134	0.6108	0.3238
418	938951.1	1993423	1988	0.1207	0.5018	0.359	0.8011	0.2636	0.9313	0.2355	0.101	0.116	0.6677	0.381
418	938951.1	1993423	1989	0.254	0.6839	0.4384	0.9365	0.327	1.0438	0.2798	0.108	0.134	0.7168	0.5207
418	938951.1	1993423	1990	0.3366	0.696	0.4256	0.9517	0.3095	1.0584	0.2856	0.111	0.1	0.7489	0.6604
418	938951.1	1993423	1991	0.1524	0.6224	0.464	0.8987	0.3534	1.0075	0.2355	0.102	0.101	0.6541	0.4254
418	938951.1	1993423	1992	0.1524	0.587	0.4301	0.8539	0.3098	0.9554	0.2334	0.11	0.1	0.6456	0.4191
418	938951.1	1993423	1993	0.254	0.6302	0.4551	0.8454	0.3377	0.995	0.2355	0.104	0.157	0.6573	0.5715
418	938951.1	1993423	1994	0.362	0.6703	0.4065	0.9574	0.3143	1.035	0.2946	0.098	0.1	0.7207	0.762
418	938951.1	1993423	1995	0.2222	0.5403	0.3853	0.8933	0.2995	0.9881	0.2552	0.093	0.106	0.6886	0.7366
418	938951.1	1993423	1996	0.1206	0.4698	0.3555	0.7144	0.2809	0.8069	0.1898	0.085	0.082	0.526	0.3873
418	938951.1	1993423	1997	0.1207	0.5548	0.4136	0.8281	0.3152	0.9294	0.2209	0.091	0.099	0.6142	0.362
418	938951.1	1993423	1998	0.1206	0.5023	0.3888	0.8267	0.2847	0.9391	0.2192	0.098	0.108	0.6544	0.4762
418	938951.1	1993423	1999	0.1524	0.5455	0.3893	0.8694	0.274	0.9799	0.2538	0.111	0.112	0.7059	0.4762
418	938951.1	1993423	2000	0.1524	0.5204	0.3792	0.8766	0.2838	1.007	0.2524	0.102	0.128	0.7232	0.5461
418	938951.1	1993423	2001	0.1778	0.558	0.3951	0.9047	0.2707	1.0406	0.2679	0.109	0.136	0.7699	0.5651
418	938951.1	1993423	2002	0.1715	0.5763	0.4137	0.8938	0.2915	1.0393	0.2578	0.107	0.132	0.7478	0.5144
418	938951.1	1993423	2003	0.1714	0.5741	0.4218	0.8941	0.3269	1.0194	0.248	0.099	0.123	0.6925	0.5397
418	938951.1	1993423	2004	0.0889	0.4497	0.4108	0.4908	0.3375	0.6064	0.0766	0.079	0.043	0.2689	0.1905
418	938951.1	1993423	2005	0.0825	0.4277	0.3617	0.5139	0.3186	0.5458	0.0863	0.042	0.031	0.2272	0.1968
418	938951.1	1993423	2006	0.0571	0.4218	0.441	0.409	0.4017	0.4875	0.0235	0.028	0.004	0.0858	0.0952
418	938951.1	1993423	2007	0.0571	0.4252	0.3994	0.4527	0.3775	0.4849	0.0396	0.022	0.033	0.1074	0.1206
419	938945.7	1993423	1967	0.1904	0.5047	0.3949	0.9402	0.3247	1.045	0.2401	0.094	0.1	0.7203	0.9588
419	938945.7	1993423	1968	0.1842	0.5208	0.3988	0.8837	0.319	0.9853	0.2361	0.102	0.105	0.6663	0.743
419	938945.7	1993423	1969	0.3174	0.4876	0.3481	0.8876	0.2818	0.9724	0.2535	0.087	0.092	0.6906	1.2382
419	938945.7	1993423	1970	0.1524	0.4555	0.3655	0.8417	0.2925	0.9589	0.2102	0.092	0.101	0.6664	0.8191
419	938945.7	1993423	1971	0.1144	0.4278	0.3582	0.7868	0.2857	0.8976	0.1826	0.087	0.091	0.6119	0.7176
419	938945.7	1993423	1972	0.0698	0.5086	0.4932	0.5218	0.4326	0.6477	0.0555	0.07	0.028	0.2151	0.1524
419	938945.7	1993423	1973	0.1524	0.5323	0.3938	0.8204	0.3286	0.9432	0.2234	0.088	0.106	0.6146	0.4762
419	938945.7	1993423	1974	0.1144	0.4288	0.3538	0.8318	0.2749	0.9503	0.1969	0.086	0.101	0.6754	0.743
419	938945.7	1993423	1975	0.1016	0.4539	0.3734	0.8255	0.3084	0.9299	0.1971	0.09	0.092	0.6215	0.5842
419	938945.7	1993423	1976	0.127	0.4435	0.3657	0.8588	0.2957	0.9778	0.2047	0.093	0.102	0.6821	0.8191
419	938945.7	1993423	1977	0.1461	0.4596	0.3528	0.8913	0.2841	0.983	0.2366	0.094	0.096	0.6989	0.7493
419	938945.7	1993423	1978	0.1524	0.4361	0.3535	0.8684	0.2637	0.9807	0.2207	0.112	0.103	0.717	0.9652
419	938945.7	1993423	1979	0.0635	0.4146	0.374	0.6149	0.3084	0.7051	0.1282	0.095	0.05	0.3967	0.3873
419	938945.7	1993423	1980	0.0889	0.5085	0.4119	0.7612	0.3425	0.8784	0.1791	0.076	0.094	0.5359	0.3302
419	938945.7	1993423	1981	0.146	0.5169	0.371	0.9011	0.3007	0.9963	0.2589	0.1	0.091	0.6956	0.5397
419	938945.7	1993423	1982	0.0826	0.4286	0.3613	0.8231	0.2852	0.929	0.1947	0.103	0.098	0.6438	0.5842
419	938945.7	1993423	1983	0.0888	0.4326	0.37	0.7659	0.3078	0.8644	0.1761	0.1	0.084	0.5566	0.5778
419	938945.7	1993423	1984	0.0825	0.459	0.3883	0.8047	0.3203	0.8948	0.181	0.087	0.085	0.5745	0.5016
419	938945.7	1993423	1985	0.0952	0.4799	0.4072	0.8382	0.3387	0.9171	0.1922	0.105	0.073	0.5784	0.5778
419	938945.7	1993423	1986	0.0889	0.4664	0.4122	0.6952	0.3407	0.7892	0.149	0.103	0.066	0.4485	0.4762
419	938945.7	1993423	1987	0.0889	0.4315	0.3609	0.6558	0.3	0.7384	0.149	0.079	0.066	0.4384	0.381
419	938945.7	1993423	1988	0.1016	0.4022	0.3381	0.667	0.282	0.7323	0.1489	0.071	0.056	0.4503	0.5334
419	938945.7	1993423	1989	0.108	0.4461	0.3712	0.7165	0.3125	0.8023	0.1633	0.078	0.068	0.4898	0.508
419	938945.7	1993423	1990	0.108	0.4784	0.3931	0.7365	0.3236	0.8127	0.1701	0.082	0.066	0.4891	0.4445
419	938945.7	1993423	1991	0.0888	0.5312	0.4517	0.7328	0.3843	0.8025	0.1495	0.08	0.059	0.4182	0.3238
419	938945.7	1993423	1992	0.1079	0.4593	0.3704	0.7535	0.2908	0.8615	0.1903	0.099	0.086	0.5707	0.4762
419	938945.7	1993423	1993	0.1396	0.4606	0.3584	0.8285	0.2954	0.9519	0.2165	0.088	0.104	0.6565	0.654
419	938945.7	1993423	1994	0.1461	0.4896	0.3739	0.9174	0.3134	1.0269	0.2434	0.091	0.1	0.7135	0.6985
419	938945.7	1993423	1995	0.1207	0.47	0.379	0.8347	0.2979	0.9447	0.2138	0.111	0.095	0.6468	0.616
419	938945.7	1993423	1996	0.0825	0.4305	0.366	0.6884	0.2894	0.7588	0.1589	0.095	0.064	0.4694	0.4254
419	938945.7	1993423	1997	0.2604	0.5063	0.3299	0.8835	0.2596	0.9689	0.2755	0.094	0.085	0.7093	0.8255
419	938945.7	1993423	1998	0.1333	0.4498	0.3642	0.8084	0.299	0.9234	0.2015	0.096	0.097	0.6244	0.7048
419	938945.7	1993423	1999	0.108	0.4748	0.3802	0.7951	0.2882	0.8926	0.2015	0.101	0.081	0.6044	0.4826
419	938945.7	1993423	2000	0.1842	0.459	0.3525	0.8773	0.2831	0.974	0.2311	0.088	0.098	0.6909	0.9208
419	938945.7	1993423	2001	0.1906	0.4795	0.3652	0.8948	0.2991	0.9747	0.2381	0.092	0.09	0.6756	0.8954
419	938945.7	1993423	2002	0.1905	0.5478	0.4075	0.9609	0.337	1.0442	0.2614	0.097	0.094	0.7072	0.762
419	938945.7	1993423	2003	0.127	0.4757	0.3897	0.946	0.3141	1.0436	0.2264	0.1	0.099	0.7295	0.8382
419	938945.7	1993423	2004	0.1016	0.4715	0.5116	0.419	0.3768	0.9006	0.1366	0.173	0.029	0.5238	0.2286
419	938945.7	1993423	2005	0.0762	0.4339	0.3505	0.5813	0.3034	0.623	0.1247	0.057	0.036	0.3196	0.2159
419	938945.7	1993423	2006	0.0254	0.4645	0.4378	0.5981	0.361	0.6561	0.0849	0.059	0.044	0.2951	0.1651
419	938945.7	1993423	2007	0.0571	1.0082	0.8257	1.1731	0.6561	1.2836	0.2132	0.124	0.093	0.6275	0.1143
420	938940	1993425	1967	0.1079	0.4902	0.4193	0.7574	0.3513	0.8449	0.1609	0.081	0.076	0.4936	0.527
420	938940	1993425	1968	0.1144	0.4589	0.3753	0.6896	0.3144	0.7878	0.1635	0.083	0.081	0.4734	0.4382
420	938940	1993425	1969	0.1271	0.4498	0.3397	0.735	0.2705	0.8354	0.2003	0.09	0.082	0.5649	0.4636
420	938940	1993425	1970	0.108	0.4723	0.3692	0.7482	0.2936	0.8373	0.1929	0.092	0.077	0.5437	0.4064
420	938940	1993425	1971	0.1143	0.459	0.3789	0.6309	0.2942	0.7131	0.15	0.099	0.07	0.4189	0.3683
420	938940	1993425	1972	0.0762	0.4689	0.4339	0.5085	0.3887	0.5395	0.0518	0.037	0.032	0.1508	0.1651
420	938940	1993425	1973	0.1207	0.4139	0.3209	0.6	0.2604	0.6982	0.1539	0.069	0.088	0.4378	0.3683
420	938940	1993425	1974	0.1144	0.4083	0.3197	0.6341	0.2679	0.7167	0.1585	0.066	0.07	0.4488	0.4128
420	938940	1993425	1975	0.1398	0.4599	0.3522	0.6862	0.292	0.8318	0.1856	0.08	0.126	0.5398	0.4382
420	938940	1993425	1976	0.1207	0.4357	0.334	0.7386	0.274	0.857	0.1964	0.079	0.095	0.583	0.489
420	938940	1993425	1977	0.127	0.4168	0.3302	0.6027	0.2664	0.7083	0.1543	0.08	0.093	0.4419	0.4064
420	938940	1993425	1978	0.1143	0.4002	0.3035	0.6615	0.2458	0.7545	0.1774	0.072	0.078	0.5087	0.4318
420	938940	1993425	1979	0.0826	0.3729	0.3133	0.5316	0.2435	0.5781	0.1219	0.078	0.042	0.3346	0.3112
420	938940	1993425	1980	0.0318	0.3928	0.4593	0.3662	0.3077	0.4857	0.0641	0.026	0.048	0.178	0.0508
420	938940	1993425	1981	0.1079	0.3898	0.2803	0.6141	0.2356	0.6968	0.1734	0.065	0.071	0.4612	0.3365
420	938940	1993425	1982	0.0952	0.3945	0.3237	0.5762	0.2652	0.6478	0.1336	0.068	0.062	0.3826	0.3492
420	938940	1993425	1983	0.0889	0.4292	0.3602	0.5529	0.302	0.6098	0.1099	0.059	0.051	0.3078	0.254
420	938940	1993425	1984	0.0825	0.4304	0.3638	0.5585	0.3083	0.6134	0.108	0.055	0.044	0.3051	0.2476
420	938940	1993425	1985	0.0699	0.4761	0.4012	0.5987	0.3383	0.64	0.1118	0.058	0.039	0.3017	0.1905
420	938940	1993425	1986	0.0762	0.4864	0.447	0.5496	0.3857	0.5955	0.0718	0.053	0.045	0.2098	0.2032
420	938940	1993425	1987	0.0888	0.4717	0.3974	0.5587	0.3401	0.6216	0.0991	0.054	0.055	0.2815	0.1968
420	938940	1993425	1988	0.0762	0.475	0.4402	0.5072	0.3975	0.5586	0.057	0.035	0.053	0.1611	0.146
420	938940	1993425	1989	0.1079	0.4295	0.3209	0.6648	0.2676	0.7655	0.1788	0.069	0.083	0.4979	0.3492
420	938940	1993425	1990	0.1016	0.4812	0.3757	0.6722	0.3031	0.768	0.1646	0.078	0.078	0.4649	0.2921
420	938940	1993425	1991	0.1016	0.4787	0.4129	0.5591	0.3475	0.6395	0.1009	0.06	0.076	0.292	0.2286
420	938940	1993425	1992	0.1016	0.3972	0.3118	0.5362	0.2603	0.609	0.1259	0.056	0.063	0.3487	0.273
420	938940	1993425	1993	0.1206	0.4325	0.3117	0.6608	0.25	0.7645	0.1862	0.074	0.084	0.5145	0.3556
420	938940	1993425	1994	0.1334	0.5016	0.3539	0.7957	0.2745	0.9258	0.234	0.095	0.108	0.6513	0.4064
420	938940	1993425	1995	0.1143	0.4562	0.3516	0.7155	0.2725	0.8132	0.1906	0.095	0.081	0.5407	0.4064
420	938940	1993425	1996	0.0318	0.4506	0.5434	0.4127	0.3378	0.5865	0.0882	0.043	0.062	0.2487	0.0508
420	938940	1993425	1997	0.089	0.3848	0.3135	0.4767	0.2761	0.5177	0.0915	0.04	0.035	0.2416	0.2096
420	938940	1993425	1998	0.1143	0.3815	0.2983	0.5605	0.2366	0.6211	0.1392	0.066	0.056	0.3845	0.3683
420	938940	1993425	1999	0.108	0.4483	0.3549	0.5688	0.2941	0.615	0.1208	0.058	0.044	0.3209	0.254
420	938940	1993425	2000	0.1206	0.4145	0.3258	0.6187	0.2644	0.688	0.154	0.074	0.063	0.4236	0.4064
420	938940	1993425	2001	0.1206	0.4633	0.3588	0.6883	0.2935	0.7624	0.1729	0.079	0.065	0.4689	0.3873
420	938940	1993425	2002	0.1079	0.4649	0.3721	0.7083	0.3067	0.7757	0.1712	0.083	0.06	0.469	0.4
420	938940	1993425	2003	0.1079	0.4693	0.3959	0.6271	0.3155	0.6816	0.1365	0.092	0.05	0.3661	0.3492
420	938940	1993425	2004	0.127	0.4747	0.3666	0.7374	0.294	0.8425	0.1921	0.087	0.088	0.5485	0.4445
420	938940	1993425	2005	0.0953	0.4723	0.3799	0.7281	0.3021	0.7939	0.1778	0.091	0.062	0.4918	0.3683
420	938940	1993425	2006	0.108	0.4991	0.5935	0.4632	0.4158	0.688	0.0716	0.064	0.021	0.2722	0.1524
420	938940	1993425	2007	0.0889	0.5278	0.3827	0.8655	0.298	0.9656	0.2479	0.1	0.103	0.6676	0.3048
421	938932	1993425	1967	0.1778	0.5408	0.4207	0.7932	0.3652	0.8918	0.1923	0.074	0.083	0.5266	0.5588
421	938932	1993425	1968	0.1714	0.5144	0.4212	0.7032	0.3552	0.7955	0.1554	0.079	0.076	0.4403	0.527
421	938932	1993425	1969	0.1587	0.4536	0.3704	0.6029	0.3193	0.6703	0.1291	0.065	0.058	0.351	0.4508
421	938932	1993425	1970	0.2095	0.4658	0.3323	0.728	0.262	0.8427	0.2068	0.08	0.09	0.5807	0.6286
421	938932	1993425	1971	0.2032	0.4732	0.364	0.6807	0.2961	0.7861	0.1728	0.079	0.088	0.49	0.5969
421	938932	1993425	1972	0.1588	0.4736	0.3855	0.5834	0.3258	0.6293	0.1119	0.056	0.041	0.3035	0.362
421	938932	1993425	1973	0.1715	0.4333	0.3318	0.6281	0.271	0.6889	0.1571	0.071	0.055	0.4179	0.508
421	938932	1993425	1974	0.1842	0.4373	0.3592	0.545	0.2983	0.6181	0.1155	0.067	0.071	0.3198	0.4445
421	938932	1993425	1975	0.1652	0.4741	0.3681	0.5655	0.3164	0.6277	0.1165	0.056	0.062	0.3113	0.3112
421	938932	1993425	1976	0.1905	0.4589	0.3373	0.6662	0.2855	0.7873	0.1797	0.067	0.099	0.5018	0.5207
421	938932	1993425	1977	0.1715	0.4649	0.349	0.6242	0.2897	0.7064	0.1541	0.065	0.073	0.4167	0.4128
421	938932	1993425	1978	0.1524	0.423	0.3266	0.6034	0.2639	0.6705	0.1492	0.069	0.06	0.4066	0.4445
421	938932	1993425	1979	0.0317	0.435	0.4124	0.5092	0.3652	0.5459	0.0565	0.039	0.028	0.1807	0.146
421	938932	1993425	1980	0.0888	0.551	0.5696	0.5475	0.457	0.5984	0.0461	0.019	0.051	0.1414	0.1206
421	938932	1993425	1981	0.1842	0.5205	0.368	0.7059	0.2806	0.8352	0.1958	0.088	0.105	0.5546	0.4128
421	938932	1993425	1982	0.1714	0.4471	0.3434	0.6309	0.2927	0.704	0.1536	0.062	0.066	0.4113	0.4826
421	938932	1993425	1983	0.1842	0.4852	0.3639	0.653	0.3012	0.7273	0.1607	0.071	0.068	0.4261	0.4445
421	938932	1993425	1984	0.1905	0.4692	0.3894	0.5575	0.3414	0.6125	0.1004	0.048	0.058	0.2711	0.4064
421	938932	1993425	1985	0.1968	0.5292	0.3746	0.6845	0.3118	0.7834	0.1749	0.069	0.083	0.4716	0.4
421	938932	1993425	1986	0.1715	0.5074	0.4111	0.6113	0.352	0.662	0.1146	0.054	0.051	0.31	0.362
421	938932	1993425	1987	0.1778	0.5167	0.3935	0.6538	0.3192	0.7373	0.1496	0.069	0.071	0.4181	0.381
421	938932	1993425	1988	0.1715	0.4514	0.333	0.6872	0.2649	0.7725	0.1853	0.078	0.07	0.5076	0.5207
421	938932	1993425	1989	0.1969	0.4806	0.3607	0.7156	0.287	0.8249	0.1901	0.084	0.088	0.5379	0.5906
421	938932	1993425	1990	0.2032	0.5359	0.3879	0.7672	0.3095	0.8883	0.2088	0.09	0.095	0.5788	0.527
421	938932	1993425	1991	0.1714	0.4918	0.3991	0.6119	0.3281	0.6703	0.125	0.071	0.056	0.3422	0.4
421	938932	1993425	1992	0.1968	0.4832	0.346	0.7089	0.2698	0.8079	0.1963	0.083	0.081	0.5381	0.527
421	938932	1993425	1993	0.1968	0.4972	0.3664	0.7123	0.2853	0.8386	0.1944	0.09	0.102	0.5533	0.527
421	938932	1993425	1994	0.2604	0.5354	0.3445	0.8424	0.2621	0.9847	0.2678	0.097	0.127	0.7226	0.6858
421	938932	1993425	1995	0.2033	0.456	0.3145	0.8256	0.2381	0.9189	0.2482	0.092	0.089	0.6808	0.743
421	938932	1993425	1996	0.0508	0.5176	0.6526	0.4837	0.3731	0.6869	0.1079	0.035	0.086	0.3138	0.0698
421	938932	1993425	1997	0.1142	0.3808	0.3085	0.526	0.2643	0.5959	0.1177	0.051	0.061	0.3316	0.3492
421	938932	1993425	1998	0.1207	0.3766	0.2999	0.6213	0.2474	0.7104	0.1533	0.062	0.075	0.463	0.5144
421	938932	1993425	1999	0.1206	0.4393	0.3346	0.6646	0.2719	0.7656	0.1744	0.075	0.083	0.4937	0.3873
421	938932	1993425	2000	0.1334	0.4493	0.3419	0.7146	0.276	0.8244	0.1912	0.082	0.092	0.5484	0.4699
421	938932	1993425	2001	0.1461	0.477	0.3629	0.725	0.2914	0.8439	0.1929	0.086	0.098	0.5525	0.4699
421	938932	1993425	2002	0.127	0.4724	0.3659	0.7275	0.3012	0.8355	0.1869	0.08	0.09	0.5343	0.4382
421	938932	1993425	2003	0.1079	0.4239	0.3584	0.5888	0.307	0.6573	0.1235	0.065	0.061	0.3503	0.3873
421	938932	1993425	2004	0.1142	0.467	0.3657	0.6694	0.3105	0.7433	0.1604	0.069	0.061	0.4328	0.3492
421	938932	1993425	2005	0.1842	0.4803	0.3598	0.7041	0.2834	0.7919	0.1849	0.085	0.072	0.5085	0.5334
421	938932	1993425	2006	0.1904	0.4485	0.481	0.4341	0.3835	0.584	0.0397	0.056	0.017	0.2005	0.273
421	938932	1993425	2007	0.1206	0.5309	0.3921	0.7857	0.3042	0.9177	0.2143	0.098	0.092	0.6135	0.3492
422	938923.3	1993424	1967	0.1715	0.489	0.3781	0.7712	0.3019	0.8908	0.2002	0.084	0.103	0.5889	0.616
422	938923.3	1993424	1968	0.1333	0.444	0.342	0.7574	0.2664	0.886	0.2027	0.084	0.111	0.6196	0.5524
422	938923.3	1993424	1969	0.1524	0.5141	0.3683	0.8338	0.2876	0.9332	0.2375	0.09	0.097	0.6456	0.4953
422	938923.3	1993424	1970	0.0953	0.4546	0.3681	0.824	0.2856	0.9201	0.2062	0.1	0.087	0.6345	0.5144
422	938923.3	1993424	1971	0.089	0.4718	0.3902	0.7139	0.2982	0.8163	0.1774	0.11	0.086	0.5181	0.362
422	938923.3	1993424	1972	0.0698	0.464	0.4049	0.574	0.3273	0.6444	0.11	0.076	0.065	0.3171	0.2032
422	938923.3	1993424	1973	0.1016	0.4566	0.3546	0.6294	0.288	0.7339	0.1569	0.07	0.092	0.4459	0.2794
422	938923.3	1993424	1974	0.0953	0.4548	0.3528	0.6791	0.2807	0.7864	0.1753	0.08	0.089	0.5057	0.3112
422	938923.3	1993424	1975	0.0889	0.4411	0.3671	0.573	0.3013	0.6518	0.1202	0.065	0.065	0.3505	0.254
422	938923.3	1993424	1976	0.1588	0.4523	0.3516	0.6418	0.2943	0.7597	0.1618	0.067	0.103	0.4654	0.4636
422	938923.3	1993424	1977	0.1652	0.4417	0.344	0.5557	0.2854	0.6481	0.1303	0.06	0.087	0.3627	0.362
422	938923.3	1993424	1978	0.127	0.3877	0.3162	0.4631	0.2731	0.5069	0.0835	0.038	0.035	0.2338	0.2667
422	938923.3	1993424	1979	0.038	0.3961	0.383	0.4307	0.3571	0.4479	0.0288	0.02	0.012	0.0908	0.146
422	938923.3	1993424	1980	0.1524	0.4635	0.4691	0.4633	0.3384	0.5104	0.0477	0.017	0.052	0.172	0.1905
422	938923.3	1993424	1981	0.1079	0.4	0.3317	0.5002	0.2788	0.5519	0.0961	0.049	0.04	0.2731	0.273
422	938923.3	1993424	1982	0.1651	0.4146	0.3285	0.5826	0.2671	0.6568	0.1369	0.063	0.061	0.3897	0.4953
422	938923.3	1993424	1983	0.1207	0.4443	0.3718	0.5541	0.311	0.5965	0.1025	0.051	0.04	0.2855	0.3112
422	938923.3	1993424	1984	0.1079	0.4515	0.4178	0.4967	0.3662	0.5348	0.0557	0.047	0.023	0.1686	0.2603
422	938923.3	1993424	1985	0.0762	0.4518	0.4027	0.5407	0.3511	0.582	0.0789	0.042	0.036	0.2309	0.2222
422	938923.3	1993424	1986	0.0953	0.4541	0.3819	0.593	0.3103	0.6477	0.1174	0.063	0.043	0.3374	0.2858
422	938923.3	1993424	1987	0.1142	0.49	0.445	0.54	0.394	0.5866	0.065	0.045	0.041	0.1926	0.2476
422	938923.3	1993424	1988	0.1333	0.4639	0.3648	0.5823	0.2953	0.6556	0.126	0.061	0.059	0.3603	0.2984
422	938923.3	1993424	1989	0.1143	0.4736	0.3919	0.5601	0.3369	0.6032	0.0965	0.048	0.037	0.2663	0.2413
422	938923.3	1993424	1990	0.1016	0.483	0.3784	0.6773	0.2991	0.7455	0.1625	0.077	0.061	0.4464	0.2984
422	938923.3	1993424	1991	0.0953	0.499	0.4845	0.5111	0.4081	0.632	0.0595	0.067	0.048	0.2239	0.1905
422	938923.3	1993424	1992	0.1016	0.4325	0.3509	0.5247	0.2993	0.5745	0.1	0.047	0.043	0.2752	0.2222
422	938923.3	1993424	1993	0.1143	0.4534	0.3608	0.5728	0.294	0.6459	0.1242	0.062	0.063	0.3519	0.2667
422	938923.3	1993424	1994	0.1461	0.4953	0.3728	0.6301	0.3028	0.7495	0.1566	0.069	0.101	0.4467	0.3112
422	938923.3	1993424	1995	0.1397	0.4617	0.3507	0.6032	0.2898	0.6706	0.1411	0.06	0.06	0.3808	0.3238
422	938923.3	1993424	1996	0.0889	0.4047	0.3791	0.4348	0.3331	0.4913	0.046	0.046	0.017	0.1582	0.2032
422	938923.3	1993424	1997	0.108	0.4052	0.3657	0.4471	0.3275	0.4773	0.0504	0.031	0.025	0.1498	0.2286
422	938923.3	1993424	1998	0.1397	0.4104	0.3266	0.5363	0.274	0.5878	0.1153	0.051	0.045	0.3138	0.3556
422	938923.3	1993424	1999	0.1778	0.4901	0.3557	0.6729	0.2843	0.7658	0.1761	0.074	0.078	0.4815	0.4254
422	938923.3	1993424	2000	0.1652	0.4419	0.346	0.6111	0.2807	0.6686	0.1439	0.07	0.05	0.3879	0.4636
422	938923.3	1993424	2001	0.1779	0.4825	0.3858	0.5793	0.2994	0.6432	0.1193	0.078	0.055	0.3438	0.362
422	938923.3	1993424	2002	0.1524	0.4601	0.3696	0.5732	0.3093	0.6247	0.1149	0.056	0.044	0.3154	0.3492
422	938923.3	1993424	2003	0.1524	0.4312	0.3768	0.5052	0.2998	0.5529	0.0871	0.07	0.037	0.2531	0.3683
422	938923.3	1993424	2004	0.1398	0.4754	0.3958	0.5698	0.3329	0.6279	0.1018	0.05	0.051	0.295	0.3112
422	938923.3	1993424	2005	0.1587	0.4915	0.3807	0.612	0.3114	0.6819	0.1325	0.063	0.059	0.3705	0.3365
422	938923.3	1993424	2006	0.1016	0.3779	0.4753	0.3654	0.3258	0.4949	0.0557	0.019	0.043	0.1691	0.1206
422	938923.3	1993424	2007	0.0699	0.5342	0.4126	0.7333	0.3227	0.8506	0.1846	0.096	0.08	0.5279	0.1905
423	938922.7	1993427	1967	0.1269	0.5422	0.4317	0.9139	0.3649	1.0166	0.2245	0.089	0.096	0.6517	0.5651
423	938922.7	1993427	1968	0.108	0.4818	0.3728	0.8546	0.2833	0.9439	0.2308	0.111	0.091	0.6606	0.489
423	938922.7	1993427	1969	0.2477	0.537	0.3674	0.9045	0.2831	0.9837	0.2714	0.105	0.092	0.7006	0.7938
423	938922.7	1993427	1970	0.1778	0.5127	0.3879	0.9058	0.3042	0.9966	0.2462	0.106	0.093	0.6924	0.7493
423	938922.7	1993427	1971	0.0952	0.4456	0.3622	0.8326	0.281	0.9333	0.2098	0.106	0.094	0.6523	0.5524
423	938922.7	1993427	1972	0.0826	0.5841	0.5054	0.7402	0.4108	0.8081	0.1429	0.098	0.058	0.3973	0.254
423	938922.7	1993427	1973	0.1524	0.5474	0.3867	0.8867	0.3099	0.9541	0.2552	0.102	0.079	0.6442	0.4826
423	938922.7	1993427	1974	0.127	0.4946	0.3811	0.8587	0.2869	0.9611	0.2335	0.114	0.097	0.6742	0.5461
423	938922.7	1993427	1975	0.146	0.5395	0.393	0.8881	0.2968	0.9671	0.2559	0.123	0.091	0.6703	0.5016
423	938922.7	1993427	1976	0.1651	0.5124	0.3716	0.9156	0.2935	0.9885	0.2599	0.101	0.086	0.695	0.6477
423	938922.7	1993427	1977	0.0825	0.4973	0.4066	0.7805	0.3068	0.8983	0.204	0.127	0.104	0.5915	0.3492
423	938922.7	1993427	1978	0.0889	0.4378	0.3401	0.8429	0.2558	0.9291	0.2242	0.098	0.09	0.6733	0.4699
423	938922.7	1993427	1979	0.0507	0.4417	0.3903	0.6382	0.2787	0.8298	0.1651	0.139	0.071	0.5511	0.2603
423	938922.7	1993427	1980	0.0699	0.5194	0.3974	0.7927	0.3143	0.8874	0.2105	0.098	0.088	0.5731	0.235
423	938922.7	1993427	1981	0.1524	0.5934	0.4188	0.8413	0.3249	0.9351	0.2344	0.114	0.079	0.6102	0.3746
423	938922.7	1993427	1982	0.0889	0.458	0.3577	0.8438	0.2751	0.9405	0.2268	0.109	0.098	0.6654	0.4445
423	938922.7	1993427	1983	0.108	0.4702	0.3544	0.8195	0.27	0.9142	0.2313	0.114	0.089	0.6442	0.4445
423	938922.7	1993427	1984	0.0952	0.5155	0.3983	0.8488	0.3092	0.9464	0.2289	0.112	0.099	0.6372	0.3746
423	938922.7	1993427	1985	0.0762	0.464	0.3637	0.8505	0.284	0.9284	0.2248	0.106	0.079	0.6444	0.381
423	938922.7	1993427	1986	0.0698	0.4755	0.389	0.8535	0.2909	0.9296	0.2179	0.122	0.083	0.6387	0.3873
423	938922.7	1993427	1987	0.0889	0.5263	0.4159	0.8479	0.3085	0.9451	0.234	0.146	0.087	0.6366	0.3556
423	938922.7	1993427	1988	0.0888	0.4672	0.3528	0.822	0.2661	0.932	0.2325	0.112	0.099	0.6659	0.3746
423	938922.7	1993427	1989	0.1079	0.4991	0.3744	0.8835	0.289	0.966	0.2442	0.105	0.088	0.677	0.4508
423	938922.7	1993427	1990	0.0889	0.5143	0.4037	0.866	0.3079	0.9663	0.2332	0.125	0.092	0.6584	0.381
423	938922.7	1993427	1991	0.0825	0.5654	0.4522	0.8439	0.3574	0.9542	0.2112	0.112	0.098	0.5968	0.2921
423	938922.7	1993427	1992	0.0826	0.4688	0.3592	0.8263	0.2838	0.924	0.2258	0.103	0.091	0.6402	0.362
423	938922.7	1993427	1993	0.108	0.5079	0.3808	0.8857	0.2975	0.9682	0.2477	0.115	0.085	0.6707	0.4382
423	938922.7	1993427	1994	0.127	0.5375	0.3935	0.8749	0.3107	0.9794	0.2508	0.115	0.108	0.6687	0.4318
423	938922.7	1993427	1995	0.0699	0.454	0.3698	0.8012	0.3013	0.9022	0.1974	0.093	0.088	0.6009	0.3683
423	938922.7	1993427	1996	0.0444	0.4487	0.4017	0.6032	0.3231	0.6609	0.1234	0.095	0.049	0.3378	0.1968
423	938922.7	1993427	1997	0.0825	0.4926	0.3636	0.818	0.2829	0.9101	0.231	0.102	0.084	0.6272	0.2984
423	938922.7	1993427	1998	0.0699	0.4727	0.3927	0.7585	0.3163	0.8482	0.1822	0.101	0.079	0.5319	0.3302
423	938922.7	1993427	1999	0.0635	0.4718	0.4001	0.6626	0.3197	0.7391	0.1504	0.098	0.066	0.4194	0.2413
423	938922.7	1993427	2000	0.0888	0.4469	0.3631	0.7108	0.2968	0.8395	0.1788	0.088	0.115	0.5427	0.3746
423	938922.7	1993427	2001	0.0953	0.5013	0.3838	0.8192	0.3192	0.9335	0.2149	0.083	0.093	0.6143	0.362
423	938922.7	1993427	2002	0.0698	0.4876	0.4129	0.802	0.3333	0.8844	0.1833	0.1	0.074	0.5511	0.3746
423	938922.7	1993427	2003	0.0699	0.4844	0.4152	0.762	0.3344	0.8427	0.1691	0.097	0.071	0.5083	0.362
423	938922.7	1993427	2004	0.0889	0.5367	0.4347	0.7895	0.3541	0.9061	0.1899	0.096	0.095	0.552	0.3175
423	938922.7	1993427	2005	0.0762	0.4952	0.4037	0.8117	0.3292	0.8998	0.1963	0.095	0.075	0.5706	0.3492
423	938922.7	1993427	2006	0.0634	0.5505	0.6255	0.516	0.4633	0.7207	0.0685	0.07	0.022	0.2574	0.0952
423	938922.7	1993427	2007	0.0635	0.4474	0.3788	0.6521	0.3304	0.7405	0.1381	0.061	0.077	0.4101	0.2603
424	938920.3	1993429	1967	0.1333	0.6151	0.5222	0.8946	0.4328	1.0019	0.1787	0.068	0.084	0.5691	0.5461
424	938920.3	1993429	1968	0.1016	0.6096	0.5197	0.8865	0.442	0.9693	0.1755	0.07	0.074	0.5273	0.4254
424	938920.3	1993429	1969	0.1841	0.626	0.5147	0.8586	0.4301	0.9522	0.1949	0.118	0.078	0.5221	0.5778
424	938920.3	1993429	1970	0.1587	0.5963	0.5011	0.8571	0.414	0.9763	0.1771	0.07	0.094	0.5623	0.6032
424	938920.3	1993429	1971	0.127	0.6183	0.5387	0.8002	0.4632	0.8837	0.1412	0.072	0.068	0.4205	0.4254
424	938920.3	1993429	1972	0.108	0.6235	0.5148	0.8215	0.44	0.8943	0.1688	0.084	0.066	0.4543	0.3112
424	938920.3	1993429	1973	0.1207	0.6224	0.5139	0.8999	0.435	1.0102	0.1932	0.08	0.076	0.5752	0.4382
424	938920.3	1993429	1974	0.1079	0.6311	0.5442	0.8803	0.4511	1.0018	0.1745	0.089	0.094	0.5507	0.4254
424	938920.3	1993429	1975	0.1397	0.6401	0.5167	0.9308	0.4138	1.0483	0.2187	0.106	0.101	0.6345	0.4762
424	938920.3	1993429	1976	0.1714	0.6966	0.5809	0.8985	0.5052	1.0281	0.1841	0.079	0.128	0.5229	0.4762
424	938920.3	1993429	1977	0.0953	0.4948	0.3899	0.7861	0.3107	0.8787	0.2005	0.096	0.079	0.568	0.3683
424	938920.3	1993429	1978	0.1016	0.4444	0.3383	0.7782	0.2572	0.8875	0.2155	0.1	0.095	0.6303	0.4318
424	938920.3	1993429	1979	0.0635	0.4455	0.3765	0.6213	0.2793	0.723	0.1521	0.109	0.083	0.4437	0.2286
424	938920.3	1993429	1980	0.0508	0.5811	0.4517	0.8589	0.3	0.9711	0.2266	0.126	0.077	0.6711	0.1651
424	938920.3	1993429	1981	0.1143	0.5184	0.3801	0.8471	0.2755	0.9665	0.246	0.121	0.103	0.691	0.3937
424	938920.3	1993429	1982	0.146	0.4654	0.3486	0.7894	0.2655	0.9313	0.2246	0.102	0.123	0.6658	0.5588
424	938920.3	1993429	1983	0.127	0.5052	0.3576	0.8214	0.2688	0.9583	0.2419	0.1	0.105	0.6895	0.4064
424	938920.3	1993429	1984	0.1652	0.5065	0.3978	0.7317	0.2913	0.8891	0.1935	0.115	0.103	0.5978	0.5144
424	938920.3	1993429	1985	0.1524	0.5286	0.3772	0.7251	0.2859	0.8574	0.1957	0.095	0.074	0.5715	0.3556
424	938920.3	1993429	1986	0.1397	0.4793	0.3582	0.6981	0.2633	0.7941	0.1891	0.092	0.092	0.5308	0.4
424	938920.3	1993429	1987	0.1461	0.4918	0.3516	0.7663	0.2695	0.9273	0.2267	0.095	0.131	0.6578	0.4382
424	938920.3	1993429	1988	0.127	0.4572	0.3274	0.744	0.2542	0.9209	0.2258	0.1	0.137	0.6667	0.4128
424	938920.3	1993429	1989	0.1524	0.5016	0.3441	0.8038	0.2644	0.9508	0.2493	0.096	0.144	0.6864	0.4508
424	938920.3	1993429	1990	0.127	0.5367	0.3532	0.9008	0.2672	1.0063	0.2828	0.103	0.106	0.7391	0.3873
424	938920.3	1993429	1991	0.1207	0.5678	0.3949	0.9105	0.2776	1.0074	0.2748	0.123	0.109	0.7298	0.3683
424	938920.3	1993429	1992	0.0889	0.4683	0.347	0.8633	0.2543	0.9448	0.2482	0.117	0.079	0.6905	0.3873
424	938920.3	1993429	1993	0.1397	0.5054	0.3451	0.8876	0.2334	0.9813	0.2765	0.12	0.105	0.7479	0.4826
424	938920.3	1993429	1994	0.1969	0.5673	0.3668	0.8829	0.2515	0.984	0.2798	0.123	0.103	0.7325	0.5144
424	938920.3	1993429	1995	0.165	0.4848	0.3362	0.8933	0.2607	0.9588	0.2649	0.091	0.087	0.6981	0.6286
424	938920.3	1993429	1996	0.0635	0.4478	0.3555	0.826	0.2707	0.931	0.2255	0.124	0.099	0.6603	0.3365
424	938920.3	1993429	1997	0.1207	0.5354	0.3756	0.9198	0.2851	1.0622	0.2788	0.129	0.093	0.7771	0.4191
424	938920.3	1993429	1998	0.1397	0.5105	0.3592	0.9317	0.2281	1.0173	0.2787	0.112	0.106	0.7892	0.5397
424	938920.3	1993429	1999	0.2032	0.5725	0.3674	0.9418	0.2651	1.0092	0.3014	0.126	0.093	0.7441	0.5778
424	938920.3	1993429	2000	0.1904	0.5292	0.3601	0.9108	0.2489	0.9977	0.2838	0.128	0.102	0.7488	0.6286
424	938920.3	1993429	2001	0.1651	0.5754	0.3781	0.9303	0.2716	1.0062	0.2892	0.117	0.088	0.7346	0.4699
424	938920.3	1993429	2002	0.1461	0.5236	0.3789	0.8366	0.2725	0.9407	0.2422	0.116	0.094	0.6682	0.4699
424	938920.3	1993429	2003	0.1397	0.538	0.3698	0.9541	0.2567	1.0562	0.2894	0.104	0.119	0.7995	0.4953
424	938920.3	1993429	2004	0.1461	0.6053	0.4052	0.9685	0.2785	1.0716	0.2987	0.13	0.097	0.7931	0.4191
424	938920.3	1993429	2005	0.2032	0.5403	0.362	0.8341	0.2524	0.929	0.252	0.103	0.092	0.6766	0.5461
424	938920.3	1993429	2006	0.0508	0.4834	0.4099	0.7098	0.3069	0.7931	0.1799	0.133	0.073	0.4862	0.2159
424	938920.3	1993429	2007	0.1524	0.5828	0.3796	0.9384	0.2685	1.1403	0.2983	0.135	0.092	0.8718	0.4254
425	938923.4	1993434	1967	0.2858	0.5927	0.4758	0.8579	0.4209	1.0541	0.2033	0.077	0.137	0.6332	0.9398
425	938923.4	1993434	1968	0.3239	0.6214	0.4622	0.8989	0.3963	1.0266	0.2309	0.084	0.105	0.6303	0.8954
425	938923.4	1993434	1969	0.4127	0.6663	0.4855	0.9222	0.4019	1.0275	0.236	0.093	0.095	0.6256	1.0033
425	938923.4	1993434	1970	0.3365	0.6082	0.4777	0.8961	0.3914	1.0836	0.2239	0.094	0.138	0.6922	1.0858
425	938923.4	1993434	1971	0.2158	0.6136	0.4896	0.8173	0.4324	0.896	0.1729	0.064	0.063	0.4636	0.5778
425	938923.4	1993434	1972	0.2286	0.671	0.5611	0.799	0.4776	0.8876	0.1398	0.072	0.071	0.41	0.5016
425	938923.4	1993434	1973	0.2794	0.6471	0.5007	0.8933	0.4271	1.0312	0.2112	0.083	0.099	0.6041	0.7556
425	938923.4	1993434	1974	0.2223	0.5907	0.4814	0.8302	0.4075	0.9158	0.1815	0.083	0.071	0.5083	0.7176
425	938923.4	1993434	1975	0.2858	0.6222	0.4843	0.8376	0.4006	1.0442	0.2057	0.096	0.129	0.6436	0.7366
425	938923.4	1993434	1976	0.3175	0.6142	0.4669	0.874	0.401	1.0634	0.2278	0.087	0.151	0.6624	0.8826
425	938923.4	1993434	1977	0.3238	0.575	0.4229	0.8233	0.3609	1.0044	0.224	0.086	0.138	0.6435	0.8572
425	938923.4	1993434	1978	0.2667	0.5408	0.4032	0.7409	0.3395	0.8564	0.1873	0.071	0.1	0.5169	0.6604
425	938923.4	1993434	1979	0.2223	0.5634	0.4315	0.6736	0.3808	0.7275	0.1332	0.053	0.052	0.3467	0.4128
425	938923.4	1993434	1980	0.2604	0.6284	0.483	0.729	0.4013	0.8518	0.1568	0.07	0.113	0.4505	0.4445
425	938923.4	1993434	1981	0.343	0.6413	0.4321	0.8672	0.3531	1.0524	0.2502	0.108	0.133	0.6993	0.7176
425	938923.4	1993434	1982	0.254	0.5497	0.4229	0.7439	0.3622	0.8694	0.1847	0.076	0.118	0.5072	0.6477
425	938923.4	1993434	1983	0.1968	0.5375	0.406	0.7786	0.352	0.8582	0.1931	0.068	0.073	0.5062	0.5651
425	938923.4	1993434	1984	0.2222	0.5635	0.4603	0.7054	0.3792	0.8041	0.1491	0.08	0.092	0.4249	0.5334
425	938923.4	1993434	1985	0.2222	0.5493	0.4132	0.7328	0.3529	0.8318	0.1786	0.069	0.092	0.4789	0.527
425	938923.4	1993434	1986	0.2096	0.5823	0.4552	0.7028	0.3955	0.7943	0.1457	0.064	0.082	0.3988	0.4128
425	938923.4	1993434	1987	0.254	0.5747	0.4113	0.7679	0.3306	0.936	0.2071	0.088	0.119	0.6054	0.5588
425	938923.4	1993434	1988	0.2858	0.4997	0.3605	0.8023	0.3031	0.971	0.2276	0.079	0.123	0.6679	0.9144
425	938923.4	1993434	1989	0.2604	0.5462	0.4115	0.7769	0.3493	0.942	0.2059	0.083	0.132	0.5927	0.7112
425	938923.4	1993434	1990	0.2667	0.5535	0.4028	0.7697	0.3428	0.9132	0.2062	0.081	0.116	0.5704	0.654
425	938923.4	1993434	1991	0.2159	0.6084	0.4703	0.752	0.3965	0.8949	0.1723	0.075	0.114	0.4984	0.4445
425	938923.4	1993434	1992	0.2413	0.5526	0.3912	0.7532	0.3241	0.885	0.2061	0.084	0.111	0.5609	0.5461
425	938923.4	1993434	1993	0.235	0.5823	0.4141	0.8283	0.3427	0.9841	0.2282	0.093	0.107	0.6414	0.5842
425	938923.4	1993434	1994	0.3175	0.5651	0.415	0.7968	0.3435	0.9907	0.2205	0.093	0.143	0.6472	0.8128
425	938923.4	1993434	1995	0.254	0.5152	0.3778	0.7971	0.33	0.9537	0.2185	0.078	0.114	0.6237	0.781
425	938923.4	1993434	1996	0.1841	0.5262	0.4073	0.6738	0.3409	0.7378	0.1475	0.064	0.057	0.3969	0.4191
425	938923.4	1993434	1997	0.2476	0.5686	0.412	0.8458	0.3288	1.0201	0.2342	0.097	0.112	0.6913	0.6921
425	938923.4	1993434	1998	0.2667	0.5477	0.4218	0.7671	0.3561	0.9379	0.1946	0.079	0.126	0.5818	0.7366
425	938923.4	1993434	1999	0.2794	0.5714	0.4121	0.8223	0.3512	1.0291	0.2322	0.089	0.147	0.6779	0.7239
425	938923.4	1993434	2000	0.2985	0.5592	0.4106	0.8381	0.3555	1.0379	0.2342	0.091	0.147	0.6824	0.8636
425	938923.4	1993434	2001	0.2603	0.556	0.4148	0.8558	0.339	1.0575	0.2348	0.095	0.138	0.7185	0.8191
425	938923.4	1993434	2002	0.2413	0.5864	0.4398	0.8567	0.3717	1.0243	0.2259	0.091	0.123	0.6526	0.6921
425	938923.4	1993434	2003	0.2413	0.5315	0.4074	0.8253	0.3381	0.9961	0.2157	0.086	0.12	0.658	0.8191
425	938923.4	1993434	2004	0.2603	0.5829	0.4307	0.8801	0.3568	1.0668	0.2408	0.1	0.127	0.71	0.7747
425	938923.4	1993434	2005	0.3111	0.5796	0.4224	0.8528	0.3462	1.0272	0.2354	0.095	0.13	0.681	0.8572
425	938923.4	1993434	2006	0.2032	0.567	0.4659	0.6591	0.4062	0.7078	0.1098	0.055	0.043	0.3016	0.3937
425	938923.4	1993434	2007	0.0953	0.5909	0.4955	0.9253	0.3923	1.1174	0.2145	0.115	0.113	0.7251	0.4382
426	938924.3	1993434	1967	0.1524	0.5069	0.3607	0.8636	0.2967	0.9541	0.2473	0.085	0.093	0.6574	0.5334
426	938924.3	1993434	1968	0.108	0.4811	0.3835	0.8113	0.3032	0.9143	0.2088	0.105	0.091	0.6111	0.4826
426	938924.3	1993434	1969	0.127	0.4422	0.3341	0.7747	0.2447	0.9003	0.2189	0.102	0.112	0.6556	0.527
426	938924.3	1993434	1970	0.1016	0.491	0.374	0.7386	0.2967	0.8544	0.1964	0.089	0.098	0.5577	0.3238
426	938924.3	1993434	1971	0.0889	0.4282	0.3331	0.8253	0.2534	0.9129	0.2198	0.1	0.08	0.6595	0.4699
426	938924.3	1993434	1972	0.0571	0.457	0.3885	0.7301	0.2973	0.7966	0.1783	0.118	0.067	0.4993	0.2984
426	938924.3	1993434	1973	0.0762	0.6081	0.6829	0.5887	0.4515	0.7162	0.0747	0.026	0.069	0.2647	0.1016
426	938924.3	1993434	1974	0.0826	0.449	0.3366	0.7407	0.2667	0.837	0.2033	0.084	0.083	0.5703	0.3048
426	938924.3	1993434	1975	0.0889	0.4343	0.3497	0.727	0.2624	0.8324	0.1878	0.1	0.09	0.57	0.4064
426	938924.3	1993434	1976	0.0762	0.4532	0.3661	0.735	0.2909	0.8288	0.1837	0.093	0.081	0.5379	0.3302
426	938924.3	1993434	1977	0.0888	0.4662	0.3728	0.7576	0.3021	0.8641	0.1911	0.09	0.093	0.562	0.3746
426	938924.3	1993434	1978	0.0636	0.4421	0.3734	0.675	0.2964	0.7491	0.1553	0.093	0.058	0.4527	0.2858
426	938924.3	1993434	1979	0.0508	0.4489	0.3909	0.6272	0.3169	0.662	0.1274	0.08	0.038	0.3451	0.2159
426	938924.3	1993434	1980	0.0508	0.537	0.6109	0.5192	0.4096	0.6242	0.0727	0.013	0.068	0.2146	0.0698
426	938924.3	1993434	1981	0.0571	0.3987	0.3384	0.5354	0.2786	0.6031	0.1119	0.063	0.058	0.3245	0.1905
426	938924.3	1993434	1982	0.0571	0.3917	0.3245	0.568	0.2703	0.6373	0.1279	0.061	0.061	0.367	0.2159
426	938924.3	1993434	1983	0.0571	0.4359	0.3657	0.6219	0.2991	0.6908	0.1364	0.071	0.061	0.3917	0.2159
426	938924.3	1993434	1984	0.0572	0.4481	0.3951	0.5544	0.3343	0.6243	0.0984	0.06	0.06	0.29	0.1778
426	938924.3	1993434	1985	0.0572	0.443	0.3633	0.6016	0.3041	0.6681	0.1312	0.063	0.055	0.364	0.1778
426	938924.3	1993434	1986	0.0444	0.4689	0.4362	0.521	0.3846	0.5658	0.0619	0.047	0.038	0.1812	0.1206
426	938924.3	1993434	1987	0.0571	0.4078	0.3672	0.4678	0.3136	0.5229	0.07	0.048	0.047	0.2093	0.146
426	938924.3	1993434	1988	0.0571	0.3756	0.3146	0.5177	0.2636	0.5696	0.11	0.056	0.048	0.306	0.1968
426	938924.3	1993434	1989	0.0508	0.426	0.3658	0.5923	0.3107	0.6536	0.12	0.063	0.055	0.3429	0.1968
426	938924.3	1993434	1990	0.0508	0.4407	0.3692	0.626	0.2976	0.6824	0.1376	0.074	0.052	0.3848	0.1905
426	938924.3	1993434	1991	0.0508	0.4532	0.4326	0.4903	0.3618	0.5721	0.0671	0.065	0.054	0.2103	0.1397
426	938924.3	1993434	1992	0.0571	0.433	0.3394	0.6496	0.2731	0.7128	0.1635	0.076	0.059	0.4397	0.1968
426	938924.3	1993434	1993	0.0636	0.4595	0.391	0.608	0.3082	0.6742	0.1289	0.083	0.056	0.366	0.2096
426	938924.3	1993434	1994	0.0572	0.4432	0.3757	0.6375	0.3028	0.7008	0.1392	0.08	0.055	0.398	0.2286
426	938924.3	1993434	1995	0.0636	0.4237	0.3552	0.6535	0.2937	0.7272	0.1488	0.079	0.06	0.4335	0.2858
426	938924.3	1993434	1996	0.0571	0.456	0.4327	0.4905	0.3674	0.575	0.0628	0.063	0.042	0.2076	0.146
426	938924.3	1993434	1997	0.0635	0.4116	0.3304	0.5963	0.2734	0.6598	0.14	0.062	0.055	0.3864	0.2159
426	938924.3	1993434	1998	0.0826	0.4401	0.3847	0.5403	0.3099	0.6244	0.1057	0.072	0.076	0.3145	0.235
426	938924.3	1993434	1999	0.0635	0.4263	0.3615	0.5243	0.3163	0.5767	0.0944	0.046	0.045	0.2604	0.1651
426	938924.3	1993434	2000	0.0571	0.4291	0.3753	0.5311	0.3212	0.5697	0.0891	0.051	0.032	0.2485	0.1714
426	938924.3	1993434	2001	0.0572	0.4296	0.4358	0.424	0.3942	0.485	0.021	0.025	0.015	0.0908	0.108
426	938924.3	1993434	2002	0.0508	0.4196	0.4043	0.4354	0.3864	0.455	0.0255	0.02	0.02	0.0686	0.1016
426	938924.3	1993434	2003	0.0063	0.4277	0.4178	0.5123	0.3819	0.5265	0.0504	0.04	0.02	0.1446	0.0698
426	938924.3	1993434	2004	0.019	0.539	0.5473	0.5357	0.502	0.5596	0.0205	0.015	0.025	0.0576	0.0444
426	938924.3	1993434	2005	0.0508	0.4312	0.3766	0.5581	0.3106	0.5977	0.1033	0.062	0.039	0.2871	0.1778
426	938924.3	1993434	2006	0.0508	0.5107	0.4791	0.5562	0.4346	0.5879	0.0541	0.04	0.032	0.1533	0.127
426	938924.3	1993434	2007	0.0445	0.6811	0.5531	0.9193	0.4408	1.036	0.2125	0.12	0.082	0.5952	0.1334
427	938929.5	1993438	1967	0.2604	0.6122	0.4928	0.9773	0.4197	1.0544	0.2252	0.079	0.085	0.6347	1.0668
427	938929.5	1993438	1968	0.381	0.6307	0.4704	0.9581	0.3964	1.0324	0.2459	0.089	0.079	0.636	1.1684
427	938929.5	1993438	1969	0.3936	0.6467	0.4861	0.9667	0.3909	1.0476	0.2464	0.095	0.091	0.6567	1.1874
427	938929.5	1993438	1970	0.2921	0.6387	0.5075	0.9821	0.4314	1.055	0.2275	0.076	0.082	0.6236	1.0668
427	938929.5	1993438	1971	0.2159	0.6575	0.5099	0.9769	0.4256	1.0487	0.237	0.095	0.08	0.6231	0.6921
427	938929.5	1993438	1972	0.0953	0.7333	0.6214	0.9486	0.5361	1.0032	0.1795	0.094	0.058	0.4671	0.2858
427	938929.5	1993438	1973	0.1715	0.7168	0.5713	0.9587	0.4811	1.0214	0.2146	0.112	0.074	0.5403	0.4636
427	938929.5	1993438	1974	0.2286	0.6807	0.5278	0.9519	0.4538	1.0376	0.2244	0.093	0.083	0.5838	0.6414
427	938929.5	1993438	1975	0.2857	0.6645	0.5011	0.9865	0.4019	1.0783	0.2505	0.1	0.09	0.6764	0.8572
427	938929.5	1993438	1976	0.2984	0.6937	0.5252	0.9623	0.4541	1.0462	0.2335	0.093	0.091	0.5921	0.781
427	938929.5	1993438	1977	0.3429	0.6605	0.4812	0.9388	0.4054	1.0292	0.2415	0.087	0.088	0.6238	0.8826
427	938929.5	1993438	1978	0.2604	0.6352	0.4715	0.934	0.384	1.0465	0.2449	0.103	0.097	0.6625	0.743
427	938929.5	1993438	1979	0.1079	0.4618	0.4141	0.5591	0.3351	0.7411	0.1143	0.105	0.048	0.406	0.3429
427	938929.5	1993438	1980	0.1016	0.659	0.577	0.7287	0.5232	0.802	0.1013	0.058	0.07	0.2788	0.1905
427	938929.5	1993438	1981	0.1587	0.6702	0.5035	0.8383	0.4113	0.9722	0.1979	0.089	0.11	0.5609	0.3238
427	938929.5	1993438	1982	0.1206	0.5598	0.4566	0.7974	0.3856	0.8996	0.1787	0.079	0.086	0.514	0.4064
427	938929.5	1993438	1983	0.1905	0.6145	0.4466	0.8664	0.3565	0.9897	0.2328	0.099	0.111	0.6332	0.4826
427	938929.5	1993438	1984	0.1524	0.5643	0.4373	0.8435	0.3622	0.9572	0.2113	0.087	0.098	0.595	0.4953
427	938929.5	1993438	1985	0.2603	0.6274	0.418	0.913	0.3344	1.0143	0.267	0.104	0.098	0.6799	0.6223
427	938929.5	1993438	1986	0.2413	0.5931	0.4171	0.9024	0.3175	1.027	0.2616	0.11	0.119	0.7095	0.6731
427	938929.5	1993438	1987	0.3493	0.6401	0.4074	0.9321	0.328	1.0346	0.281	0.099	0.101	0.7066	0.7938
427	938929.5	1993438	1988	0.2668	0.5605	0.3809	0.9099	0.3123	1.0164	0.2703	0.095	0.099	0.7041	0.7938
427	938929.5	1993438	1989	0.2032	0.5781	0.4218	0.8994	0.3388	1.0127	0.2487	0.103	0.103	0.6739	0.6286
427	938929.5	1993438	1990	0.254	0.6156	0.3992	0.9452	0.3024	1.0523	0.2915	0.113	0.106	0.7499	0.6477
427	938929.5	1993438	1991	0.1715	0.6423	0.4756	0.9269	0.3945	1.0381	0.2461	0.105	0.115	0.6436	0.4699
427	938929.5	1993438	1992	0.4001	0.644	0.3875	0.9614	0.2971	1.0526	0.3046	0.102	0.1	0.7555	0.9017
427	938929.5	1993438	1993	0.2985	0.6204	0.4104	0.9505	0.3168	1.0364	0.2872	0.111	0.107	0.7196	0.7747
427	938929.5	1993438	1994	0.3873	0.626	0.4004	0.9915	0.3326	1.0749	0.3038	0.097	0.087	0.7423	1.0223
427	938929.5	1993438	1995	0.3682	0.5876	0.3893	0.9697	0.3118	1.0504	0.2949	0.107	0.09	0.7386	1.0858
427	938929.5	1993438	1996	0.1652	0.5119	0.3665	0.9223	0.2862	0.9976	0.267	0.106	0.087	0.7114	0.6414
427	938929.5	1993438	1997	0.254	0.6469	0.4395	0.9322	0.3462	1.0369	0.2721	0.124	0.106	0.6907	0.6096
427	938929.5	1993438	1998	0.2286	0.5347	0.3726	0.8843	0.2934	0.9811	0.2567	0.093	0.084	0.6877	0.7302
427	938929.5	1993438	1999	0.3175	0.5946	0.3842	0.9432	0.299	1.0468	0.2938	0.106	0.113	0.7478	0.8509
427	938929.5	1993438	2000	0.4381	0.5697	0.3804	0.9662	0.3009	1.0453	0.2919	0.095	0.1	0.7444	1.3652
427	938929.5	1993438	2001	0.4762	0.5916	0.391	0.9541	0.2891	1.0279	0.2882	0.1	0.095	0.7388	1.3462
427	938929.5	1993438	2002	0.3302	0.5838	0.4077	0.9683	0.3067	1.0411	0.2808	0.107	0.087	0.7344	1.0604
427	938929.5	1993438	2003	0.1587	0.4831	0.3804	0.9011	0.29	0.9798	0.232	0.102	0.09	0.6898	0.8191
427	938929.5	1993438	2004	0.2222	0.5516	0.3991	0.9282	0.3185	1.007	0.2634	0.11	0.089	0.6885	0.781
427	938929.5	1993438	2005	0.2921	0.5622	0.3964	0.91	0.305	1.0023	0.262	0.103	0.095	0.6973	0.9144
427	938929.5	1993438	2006	0.2095	0.5659	0.4096	0.9245	0.3392	0.9954	0.256	0.096	0.079	0.6562	0.6985
427	938929.5	1993438	2007	0.254	0.5363	0.3742	0.9999	0.2855	1.1131	0.2965	0.111	0.1	0.8276	0.9906
428	938929.4	1993443	1967	0.2604	0.5259	0.4435	0.7381	0.3835	0.8344	0.1534	0.074	0.08	0.4509	0.9398
428	938929.4	1993443	1968	0.3112	0.5519	0.4106	0.7883	0.3379	0.9206	0.2039	0.079	0.1	0.5827	0.8382
428	938929.4	1993443	1969	0.2667	0.5575	0.4293	0.7922	0.359	0.8967	0.1934	0.082	0.083	0.5377	0.762
428	938929.4	1993443	1970	0.2603	0.4902	0.3917	0.784	0.3152	0.8944	0.1907	0.084	0.084	0.5792	1.0477
428	938929.4	1993443	1971	0.235	0.5149	0.4155	0.7476	0.3425	0.848	0.1746	0.085	0.079	0.5055	0.7938
428	938929.4	1993443	1972	0.1968	0.5614	0.4618	0.674	0.3916	0.7289	0.1222	0.063	0.052	0.3373	0.4254
428	938929.4	1993443	1973	0.235	0.6157	0.4671	0.8167	0.3876	0.9276	0.1937	0.078	0.09	0.54	0.5588
428	938929.4	1993443	1974	0.2222	0.5238	0.4189	0.7626	0.3485	0.8702	0.1797	0.081	0.084	0.5217	0.7366
428	938929.4	1993443	1975	0.2286	0.5551	0.4286	0.7831	0.3551	0.8958	0.1908	0.08	0.089	0.5407	0.6477
428	938929.4	1993443	1976	0.2096	0.5409	0.4458	0.731	0.3853	0.8265	0.1539	0.069	0.079	0.4412	0.635
428	938929.4	1993443	1977	0.3048	0.5248	0.3729	0.7933	0.2942	0.9245	0.2254	0.091	0.107	0.6303	0.8509
428	938929.4	1993443	1978	0.2096	0.4417	0.3441	0.6594	0.2782	0.7432	0.1655	0.08	0.065	0.465	0.6858
428	938929.4	1993443	1979	0.1968	0.4488	0.4025	0.4958	0.3392	0.5722	0.0717	0.068	0.032	0.233	0.4064
428	938929.4	1993443	1980	0.1968	0.5654	0.4299	0.6499	0.3749	0.7188	0.1241	0.056	0.061	0.3439	0.3238
428	938929.4	1993443	1981	0.2857	0.631	0.4277	0.8528	0.3456	0.9629	0.2341	0.092	0.096	0.6173	0.6032
428	938929.4	1993443	1982	0.1651	0.4836	0.405	0.6605	0.3357	0.7227	0.1431	0.088	0.053	0.387	0.5461
428	938929.4	1993443	1983	0.1778	0.4858	0.3869	0.7207	0.3216	0.8029	0.171	0.076	0.07	0.4813	0.6096
428	938929.4	1993443	1984	0.1587	0.4947	0.4228	0.6208	0.3599	0.6709	0.1156	0.072	0.045	0.311	0.4445
428	938929.4	1993443	1985	0.1651	0.5204	0.401	0.7533	0.3228	0.8373	0.1852	0.077	0.072	0.5145	0.4953
428	938929.4	1993443	1986	0.1778	0.5263	0.4321	0.7102	0.3438	0.7929	0.1584	0.092	0.071	0.4491	0.5334
428	938929.4	1993443	1987	0.2222	0.5197	0.3751	0.8446	0.3046	0.9649	0.2378	0.092	0.096	0.6603	0.7302
428	938929.4	1993443	1988	0.2096	0.4795	0.3708	0.7876	0.2896	0.9168	0.212	0.105	0.102	0.6272	0.8128
428	938929.4	1993443	1989	0.1841	0.5174	0.4049	0.7956	0.335	0.905	0.1982	0.084	0.088	0.57	0.6477
428	938929.4	1993443	1990	0.1778	0.5511	0.4219	0.8221	0.3375	0.9148	0.2102	0.096	0.081	0.5773	0.5588
428	938929.4	1993443	1991	0.1651	0.5371	0.4555	0.6843	0.37	0.7703	0.1403	0.091	0.074	0.4003	0.4699
428	938929.4	1993443	1992	0.2223	0.5363	0.3656	0.8524	0.2895	0.9737	0.2542	0.097	0.099	0.6842	0.6414
428	938929.4	1993443	1993	0.2286	0.5411	0.3986	0.8056	0.3127	0.9302	0.2226	0.108	0.1	0.6175	0.6604
428	938929.4	1993443	1994	0.2032	0.5096	0.3803	0.8075	0.3029	0.9251	0.2191	0.094	0.091	0.6222	0.6794
428	938929.4	1993443	1995	0.1714	0.4756	0.3737	0.7568	0.3081	0.8542	0.1934	0.094	0.079	0.5461	0.654
428	938929.4	1993443	1996	0.1841	0.5315	0.4097	0.7535	0.3216	0.86	0.189	0.092	0.085	0.5384	0.527
428	938929.4	1993443	1997	0.1842	0.4943	0.3552	0.7906	0.2635	0.9076	0.229	0.106	0.092	0.6441	0.5842
428	938929.4	1993443	1998	0.1778	0.5119	0.4063	0.7483	0.3256	0.8592	0.1822	0.087	0.089	0.5336	0.5842
428	938929.4	1993443	1999	0.2095	0.5218	0.3771	0.8196	0.3009	0.9492	0.2313	0.093	0.106	0.6483	0.6477
428	938929.4	1993443	2000	0.2159	0.4772	0.3566	0.7983	0.2842	0.9187	0.2185	0.089	0.097	0.6345	0.8001
428	938929.4	1993443	2001	0.2032	0.4879	0.3732	0.7945	0.2863	0.9153	0.2121	0.097	0.091	0.629	0.7556
428	938929.4	1993443	2002	0.1841	0.4856	0.3754	0.784	0.2959	0.8984	0.205	0.093	0.088	0.6025	0.6921
428	938929.4	1993443	2003	0.1587	0.4316	0.3644	0.6158	0.2954	0.6779	0.1374	0.086	0.053	0.3825	0.6032
428	938929.4	1993443	2004	0.1524	0.4765	0.3751	0.7163	0.3198	0.7968	0.1729	0.071	0.068	0.477	0.5207
428	938929.4	1993443	2005	0.1714	0.4812	0.3795	0.6908	0.3037	0.7732	0.1672	0.081	0.073	0.4695	0.5334
428	938929.4	1993443	2006	0.1461	0.4824	0.4241	0.5383	0.3572	0.5772	0.077	0.062	0.035	0.22	0.2921
428	938929.4	1993443	2007	0.1841	0.4714	0.3547	0.6641	0.2919	0.7469	0.1657	0.064	0.07	0.455	0.4953
429	938932.8	1993442	1967	0.1461	0.5114	0.4303	0.8397	0.3596	0.9386	0.1818	0.077	0.076	0.579	0.7493
429	938932.8	1993442	1968	0.2413	0.587	0.4316	0.9013	0.3317	1.0551	0.2518	0.111	0.128	0.7234	0.7366
429	938932.8	1993442	1969	0.2858	0.6499	0.462	0.9422	0.3812	1.086	0.2596	0.094	0.124	0.7048	0.7366
429	938932.8	1993442	1970	0.254	0.5852	0.4428	0.9224	0.3626	1.0732	0.2442	0.093	0.126	0.7106	0.8636
429	938932.8	1993442	1971	0.2794	0.625	0.4422	0.9651	0.357	1.0803	0.271	0.098	0.107	0.7233	0.8064
429	938932.8	1993442	1972	0.1969	0.6878	0.5264	0.9582	0.4324	1.092	0.236	0.105	0.105	0.6596	0.5334
429	938932.8	1993442	1973	0.2921	0.6405	0.4838	0.9232	0.3942	1.061	0.238	0.102	0.118	0.6668	0.8255
429	938932.8	1993442	1974	0.2222	0.561	0.4544	0.7833	0.374	0.9132	0.1805	0.082	0.109	0.5392	0.6921
429	938932.8	1993442	1975	0.2286	0.5877	0.4467	0.9389	0.383	1.0919	0.2433	0.079	0.123	0.7089	0.8064
429	938932.8	1993442	1976	0.1841	0.5586	0.4438	0.842	0.372	0.96	0.2032	0.087	0.096	0.588	0.6477
429	938932.8	1993442	1977	0.1969	0.5702	0.4113	0.8876	0.3314	1.051	0.2543	0.105	0.131	0.7196	0.5969
429	938932.8	1993442	1978	0.1333	0.5003	0.3827	0.8395	0.2997	0.9671	0.2254	0.1	0.098	0.6674	0.527
429	938932.8	1993442	1979	0.1015	0.528	0.4576	0.6848	0.3741	0.7463	0.129	0.079	0.052	0.3722	0.3365
429	938932.8	1993442	1980	0.0952	0.5688	0.4686	0.729	0.3836	0.8019	0.1483	0.079	0.058	0.4183	0.254
429	938932.8	1993442	1981	0.1143	0.6168	0.4578	0.917	0.3616	1.0664	0.25	0.114	0.113	0.7048	0.3365
429	938932.8	1993442	1982	0.0508	0.5305	0.4945	0.7564	0.4161	0.8078	0.1138	0.069	0.05	0.3917	0.3873
429	938932.8	1993442	1983	0.0953	0.5306	0.4353	0.7841	0.3455	0.9022	0.1929	0.116	0.094	0.5567	0.3556
429	938932.8	1993442	1984	0.0762	0.5056	0.4266	0.6776	0.3593	0.7458	0.1386	0.077	0.053	0.3865	0.2476
429	938932.8	1993442	1985	0.1207	0.5726	0.4193	0.8793	0.33	1.0618	0.2504	0.111	0.132	0.7318	0.3683
429	938932.8	1993442	1986	0.1016	0.5515	0.4377	0.8	0.358	0.8995	0.1935	0.093	0.082	0.5415	0.3302
429	938932.8	1993442	1987	0.1016	0.5635	0.4452	0.7847	0.3532	0.8693	0.1883	0.097	0.075	0.5161	0.2984
429	938932.8	1993442	1988	0.1461	0.5554	0.4086	0.848	0.307	1.0018	0.2397	0.112	0.121	0.6948	0.4445
429	938932.8	1993442	1989	0.1334	0.6137	0.4811	0.8352	0.4066	0.9682	0.1978	0.087	0.104	0.5616	0.362
429	938932.8	1993442	1990	0.1461	0.5724	0.4271	0.882	0.3408	1.0525	0.243	0.106	0.126	0.7117	0.4636
429	938932.8	1993442	1991	0.1079	0.5577	0.4667	0.6919	0.4008	0.7718	0.1328	0.071	0.068	0.371	0.273
429	938932.8	1993442	1992	0.1206	0.5705	0.4479	0.7464	0.3755	0.8496	0.1722	0.081	0.09	0.4741	0.2984
429	938932.8	1993442	1993	0.1333	0.5998	0.4518	0.82	0.3641	0.972	0.2131	0.098	0.121	0.6079	0.3365
429	938932.8	1993442	1994	0.1906	0.6039	0.4222	0.8837	0.3443	1.0698	0.2644	0.101	0.171	0.7255	0.489
429	938932.8	1993442	1995	0.1778	0.5578	0.3905	0.9056	0.3156	1.0986	0.2776	0.108	0.174	0.783	0.5524
429	938932.8	1993442	1996	0.0952	0.5334	0.404	0.8077	0.3349	0.9125	0.2111	0.086	0.088	0.5776	0.3048
429	938932.8	1993442	1997	0.1968	0.687	0.4533	1.0415	0.3708	1.1551	0.3156	0.118	0.125	0.7843	0.5016
429	938932.8	1993442	1998	0.1461	0.5898	0.4271	0.9556	0.3354	1.1101	0.2746	0.114	0.129	0.7747	0.4826
429	938932.8	1993442	1999	0.1778	0.5862	0.4118	0.9647	0.3128	1.1084	0.2868	0.12	0.124	0.7956	0.5715
429	938932.8	1993442	2000	0.2032	0.5267	0.3951	0.8949	0.3111	1.0501	0.2476	0.101	0.131	0.739	0.781
429	938932.8	1993442	2001	0.1144	0.5003	0.386	0.8144	0.3125	0.9175	0.2127	0.091	0.088	0.605	0.4382
429	938932.8	1993442	2002	0.1142	0.5203	0.4119	0.807	0.3283	0.9395	0.2065	0.101	0.107	0.6112	0.4254
429	938932.8	1993442	2003	0.1079	0.444	0.3719	0.6343	0.3203	0.7248	0.1407	0.071	0.085	0.4045	0.4
429	938932.8	1993442	2004	0.0953	0.5352	0.4146	0.7675	0.3586	0.8437	0.1861	0.073	0.072	0.4851	0.2858
429	938932.8	1993442	2005	0.1016	0.5887	0.4559	0.8301	0.3597	0.953	0.2097	0.105	0.099	0.5933	0.2921
429	938932.8	1993442	2006	0.0762	0.5748	0.4938	0.6707	0.4141	0.7267	0.1115	0.073	0.051	0.3126	0.1714
429	938932.8	1993442	2007	0.0572	0.5463	0.4529	0.9005	0.3675	0.9953	0.2101	0.095	0.099	0.6278	0.2858
430	938937.2	1993444	1967	0.1144	0.554	0.4835	0.8393	0.4145	0.9197	0.1598	0.07	0.069	0.5052	0.5906
430	938937.2	1993444	1968	0.1143	0.6614	0.5655	0.919	0.4724	1.002	0.1797	0.086	0.072	0.5296	0.4318
430	938937.2	1993444	1969	0.146	0.6282	0.5438	0.8903	0.4696	0.9798	0.1735	0.09	0.073	0.5102	0.6096
430	938937.2	1993444	1970	0.1461	0.5917	0.5283	0.8043	0.4611	0.897	0.1383	0.074	0.071	0.4359	0.6477
430	938937.2	1993444	1971	0.1333	0.5695	0.4974	0.8437	0.4256	0.9269	0.1617	0.077	0.076	0.5013	0.654
430	938937.2	1993444	1972	0.0762	0.643	0.5754	0.824	0.4863	0.8758	0.1401	0.091	0.053	0.3895	0.2921
430	938937.2	1993444	1973	0.146	0.6376	0.5305	0.9374	0.4316	1.0246	0.2051	0.101	0.077	0.593	0.5651
430	938937.2	1993444	1974	0.146	0.6231	0.5445	0.9103	0.457	0.9845	0.1773	0.097	0.068	0.5275	0.6921
430	938937.2	1993444	1975	0.1842	0.6523	0.5485	0.9636	0.4485	1.0499	0.2079	0.106	0.086	0.6014	0.7493
430	938937.2	1993444	1976	0.2032	0.6808	0.5811	0.9686	0.4957	1.0562	0.195	0.097	0.084	0.5605	0.8001
430	938937.2	1993444	1977	0.1842	0.6693	0.5372	0.9505	0.4571	1.0419	0.2158	0.098	0.08	0.5848	0.5842
430	938937.2	1993444	1978	0.1652	0.5958	0.4885	0.8821	0.392	0.9981	0.206	0.107	0.098	0.6061	0.616
430	938937.2	1993444	1979	0.0825	0.4156	0.3975	0.4444	0.3066	0.6886	0.1022	0.117	0.053	0.382	0.2476
430	938937.2	1993444	1980	0.0762	0.6279	0.541	0.7029	0.4955	0.7533	0.0963	0.052	0.042	0.2578	0.146
430	938937.2	1993444	1981	0.1206	0.5776	0.438	0.8416	0.3435	0.9424	0.2184	0.103	0.086	0.5989	0.3556
430	938937.2	1993444	1982	0.1206	0.4711	0.3725	0.7954	0.2915	0.9055	0.2083	0.106	0.091	0.614	0.527
430	938937.2	1993444	1983	0.1524	0.5015	0.3886	0.8048	0.31	0.9243	0.2093	0.091	0.1	0.6143	0.5715
430	938937.2	1993444	1984	0.127	0.5115	0.417	0.7331	0.3533	0.8407	0.1685	0.08	0.089	0.4874	0.4318
430	938937.2	1993444	1985	0.165	0.5483	0.3865	0.8955	0.3072	0.997	0.2589	0.099	0.094	0.6898	0.527
430	938937.2	1993444	1986	0.127	0.4845	0.3925	0.7995	0.3006	0.9208	0.2026	0.109	0.099	0.6202	0.5715
430	938937.2	1993444	1987	0.2095	0.5691	0.3963	0.8882	0.312	1.0104	0.259	0.103	0.105	0.6984	0.6032
430	938937.2	1993444	1988	0.216	0.5049	0.3732	0.913	0.2964	1.0292	0.2552	0.101	0.107	0.7328	0.8954
430	938937.2	1993444	1989	0.2412	0.5711	0.4212	0.9322	0.3393	1.0334	0.2552	0.1	0.101	0.6941	0.8318
430	938937.2	1993444	1990	0.2223	0.6244	0.4379	0.9435	0.345	1.0559	0.2704	0.115	0.104	0.7109	0.6096
430	938937.2	1993444	1991	0.1778	0.6405	0.4812	0.902	0.3857	1.0297	0.2343	0.108	0.114	0.644	0.4762
430	938937.2	1993444	1992	0.3239	0.6585	0.4143	0.9695	0.328	1.0553	0.297	0.109	0.099	0.7273	0.743
430	938937.2	1993444	1993	0.2223	0.5277	0.4069	0.8602	0.2986	0.9923	0.2303	0.11	0.111	0.6937	0.8446
430	938937.2	1993444	1994	0.2794	0.6085	0.3955	0.9517	0.3077	1.0462	0.2919	0.106	0.1	0.7385	0.7366
430	938937.2	1993444	1995	0.146	0.5166	0.4122	0.8097	0.3252	0.9373	0.2075	0.109	0.106	0.6121	0.5651
430	938937.2	1993444	1996	0.1143	0.4648	0.3742	0.6741	0.3031	0.7392	0.1603	0.085	0.058	0.4361	0.3873
430	938937.2	1993444	1997	0.1969	0.6531	0.4601	0.9091	0.357	1.032	0.2509	0.11	0.111	0.675	0.4636
430	938937.2	1993444	1998	0.1333	0.5044	0.393	0.7827	0.3041	0.8904	0.2026	0.098	0.089	0.5863	0.4762
430	938937.2	1993444	1999	0.273	0.6197	0.4065	0.9318	0.3139	1.0375	0.2825	0.112	0.105	0.7236	0.6794
430	938937.2	1993444	2000	0.2413	0.4649	0.3482	0.9042	0.2674	1.0326	0.2509	0.103	0.112	0.7652	1.1621
430	938937.2	1993444	2001	0.2666	0.548	0.3912	0.9048	0.289	1.0392	0.2651	0.111	0.126	0.7502	0.8826
430	938937.2	1993444	2002	0.1842	0.4934	0.3769	0.7896	0.299	0.9145	0.211	0.094	0.103	0.6155	0.6604
430	938937.2	1993444	2003	0.1397	0.4232	0.3429	0.7657	0.2787	0.8743	0.1861	0.078	0.091	0.5956	0.7493
430	938937.2	1993444	2004	0.146	0.5273	0.4023	0.8299	0.3267	0.9388	0.2186	0.096	0.092	0.6121	0.508
430	938937.2	1993444	2005	0.146	0.4947	0.38	0.8266	0.2902	0.9456	0.2236	0.107	0.099	0.6554	0.5778
430	938937.2	1993444	2006	0.1016	0.455	0.4554	0.4509	0.372	0.6462	0.0657	0.093	0.028	0.2742	0.1968
430	938937.2	1993444	2007	0.0571	0.4588	0.3882	0.8343	0.3131	0.9847	0.1921	0.095	0.101	0.6716	0.3746
431	938945.1	1993450	1967	0.2984	0.6761	0.5951	0.9552	0.5137	1.0307	0.1676	0.071	0.077	0.517	1.3398
431	938945.1	1993450	1968	0.2222	0.6432	0.576	0.9304	0.5189	0.9945	0.1522	0.056	0.074	0.4756	1.1874
431	938945.1	1993450	1969	0.273	0.6455	0.5579	0.9122	0.4575	1.0139	0.1755	0.083	0.089	0.5564	1.1176
431	938945.1	1993450	1970	0.3111	0.668	0.6009	0.9789	0.5217	1.0413	0.1562	0.054	0.072	0.5196	1.7716
431	938945.1	1993450	1971	0.1969	0.5885	0.5221	0.963	0.4477	1.0418	0.18	0.084	0.089	0.5941	1.3272
431	938945.1	1993450	1972	0.0953	0.5994	0.5593	0.867	0.4759	0.9609	0.1409	0.098	0.065	0.485	0.7493
431	938945.1	1993450	1973	0.2858	0.7136	0.6264	0.9125	0.5733	0.9655	0.1404	0.044	0.05	0.3922	0.9462
431	938945.1	1993450	1974	0.235	0.538	0.4636	0.8855	0.3868	0.991	0.1811	0.08	0.086	0.6042	1.3462
431	938945.1	1993450	1975	0.2985	0.629	0.5373	0.9359	0.478	1.019	0.181	0.058	0.086	0.541	1.3081
431	938945.1	1993450	1976	0.273	0.5773	0.4972	0.8791	0.4374	0.9873	0.1723	0.069	0.085	0.5499	1.3144
431	938945.1	1993450	1977	0.2667	0.5313	0.4408	0.8165	0.3709	0.9328	0.1834	0.082	0.099	0.5619	1.1176
431	938945.1	1993450	1978	0.2604	0.5032	0.4011	0.901	0.3052	1.0304	0.2245	0.091	0.116	0.7252	1.2891
431	938945.1	1993450	1979	0.0952	0.4379	0.3893	0.6639	0.3214	0.7228	0.1315	0.081	0.054	0.4014	0.5524
431	938945.1	1993450	1980	0.1398	0.5731	0.4694	0.8256	0.3741	0.9211	0.184	0.086	0.076	0.547	0.489
431	938945.1	1993450	1981	0.2922	0.5812	0.4173	0.9007	0.3409	0.9871	0.2492	0.096	0.092	0.6462	0.87
431	938945.1	1993450	1982	0.2476	0.5458	0.4445	0.8351	0.3611	0.9719	0.1942	0.085	0.101	0.6108	0.9652
431	938945.1	1993450	1983	0.2095	0.5499	0.4579	0.818	0.386	0.9067	0.1746	0.074	0.072	0.5207	0.8318
431	938945.1	1993450	1984	0.1968	0.637	0.5631	0.8266	0.5019	0.9095	0.1361	0.067	0.06	0.4076	0.7112
431	938945.1	1993450	1985	0.2159	0.6536	0.5673	0.9033	0.4856	1.0248	0.1668	0.072	0.089	0.5392	0.8509
431	938945.1	1993450	1986	0.2032	0.6817	0.6187	0.8522	0.5644	0.9427	0.118	0.05	0.067	0.3783	0.762
431	938945.1	1993450	1987	0.216	0.662	0.588	0.9087	0.5352	1.0152	0.1508	0.054	0.093	0.48	0.9462
431	938945.1	1993450	1988	0.2286	0.4918	0.4097	0.8562	0.3471	0.9661	0.1933	0.08	0.1	0.619	1.2573
431	938945.1	1993450	1989	0.2223	0.5235	0.4269	0.8905	0.3406	1.0077	0.2082	0.08	0.106	0.6671	1.0795
431	938945.1	1993450	1990	0.1398	0.4976	0.4066	0.8174	0.3168	0.9493	0.1979	0.093	0.109	0.6325	0.6414
431	938945.1	1993450	1991	0.1207	0.4772	0.3843	0.8539	0.2968	0.9612	0.2101	0.091	0.09	0.6644	0.6223
431	938945.1	1993450	1992	0.2222	0.4825	0.3515	0.825	0.2615	0.9432	0.2402	0.109	0.111	0.6817	0.8128
431	938945.1	1993450	1993	0.2096	0.4584	0.3425	0.8585	0.2598	0.9702	0.2349	0.085	0.104	0.7104	0.9462
431	938945.1	1993450	1994	0.2223	0.4833	0.3595	0.8936	0.2677	0.9826	0.2478	0.099	0.099	0.7149	0.9716
431	938945.1	1993450	1995	0.2032	0.4556	0.3482	0.8642	0.2534	0.933	0.2323	0.099	0.088	0.6796	0.9906
431	938945.1	1993450	1996	0.0762	0.354	0.3151	0.5783	0.2497	0.7833	0.1393	0.107	0.065	0.5336	0.5334
431	938945.1	1993450	1997	0.1714	0.5291	0.3519	0.8622	0.2677	0.9637	0.265	0.097	0.1	0.696	0.5016
431	938945.1	1993450	1998	0.1079	0.4661	0.378	0.8373	0.2652	0.9485	0.2121	0.108	0.101	0.6833	0.5778
431	938945.1	1993450	1999	0.1207	0.4663	0.3654	0.8484	0.26	0.9491	0.2302	0.121	0.095	0.6891	0.5906
431	938945.1	1993450	2000	0.1652	0.4439	0.3482	0.8581	0.2499	0.9607	0.2265	0.105	0.103	0.7108	0.8954
431	938945.1	1993450	2001	0.1715	0.4724	0.3678	0.829	0.2594	0.9447	0.221	0.103	0.106	0.6853	0.7684
431	938945.1	1993450	2002	0.1715	0.49	0.3768	0.859	0.2757	0.9674	0.2263	0.09	0.103	0.6917	0.743
431	938945.1	1993450	2003	0.1144	0.4518	0.3763	0.7575	0.2891	0.867	0.1804	0.095	0.091	0.5779	0.5906
431	938945.1	1993450	2004	0.165	0.4871	0.3715	0.8041	0.2805	0.9202	0.2138	0.088	0.097	0.6397	0.6286
431	938945.1	1993450	2005	0.1715	0.4922	0.3665	0.8891	0.2777	0.9925	0.245	0.093	0.103	0.7148	0.7239
431	938945.1	1993450	2006	0.0762	0.4455	0.389	0.5986	0.3025	0.7137	0.1329	0.103	0.052	0.4112	0.2921
431	938945.1	1993450	2007	0.1333	0.4494	0.3327	0.8289	0.2541	0.953	0.233	0.092	0.1	0.6989	0.5778
432	938954.2	1993448	1967	0.2032	0.4676	0.3844	0.8111	0.3263	0.9128	0.1833	0.063	0.083	0.5865	1.0541
432	938954.2	1993448	1968	0.1715	0.4981	0.4281	0.719	0.3633	0.7941	0.1469	0.079	0.065	0.4308	0.7239
432	938954.2	1993448	1969	0.2476	0.54	0.4218	0.8749	0.3658	0.9761	0.2155	0.076	0.088	0.6103	0.9588
432	938954.2	1993448	1970	0.1714	0.4882	0.4131	0.7946	0.3523	0.9012	0.1745	0.084	0.082	0.5489	0.8826
432	938954.2	1993448	1971	0.2223	0.5686	0.4704	0.8706	0.4097	0.9867	0.1893	0.068	0.095	0.577	0.9144
432	938954.2	1993448	1972	0.127	0.4777	0.4268	0.6407	0.3619	0.6883	0.1148	0.074	0.044	0.3264	0.5461
432	938954.2	1993448	1973	0.235	0.5951	0.4518	0.8848	0.3922	0.9671	0.2209	0.08	0.082	0.5749	0.7176
432	938954.2	1993448	1974	0.2032	0.5685	0.4552	0.8887	0.3862	0.9912	0.2108	0.087	0.086	0.605	0.7874
432	938954.2	1993448	1975	0.2223	0.5691	0.4491	0.8761	0.3742	0.989	0.217	0.097	0.101	0.6148	0.8001
432	938954.2	1993448	1976	0.2414	0.5636	0.443	0.8983	0.3892	1.0021	0.2183	0.075	0.098	0.6129	0.9208
432	938954.2	1993448	1977	0.1905	0.5179	0.411	0.8682	0.3418	0.9671	0.2159	0.095	0.083	0.6253	0.8255
432	938954.2	1993448	1978	0.1715	0.47	0.3898	0.8282	0.2971	0.9432	0.2002	0.107	0.093	0.6461	0.9525
432	938954.2	1993448	1979	0.1079	0.3676	0.3271	0.5222	0.2757	0.695	0.1182	0.093	0.059	0.4193	0.5397
432	938954.2	1993448	1980	0.1396	0.4712	0.3436	0.7935	0.2675	0.9045	0.2232	0.085	0.092	0.637	0.5016
432	938954.2	1993448	1981	0.3302	0.559	0.3518	0.8812	0.2762	0.9741	0.2814	0.108	0.105	0.6979	0.8509
432	938954.2	1993448	1982	0.1969	0.4099	0.3084	0.8035	0.2517	0.944	0.2239	0.093	0.115	0.6923	0.9716
432	938954.2	1993448	1983	0.127	0.3906	0.309	0.7769	0.2513	0.8862	0.1983	0.083	0.092	0.6349	0.743
432	938954.2	1993448	1984	0.1142	0.4323	0.3581	0.7244	0.288	0.8121	0.1751	0.095	0.075	0.5241	0.5778
432	938954.2	1993448	1985	0.2032	0.4305	0.3135	0.8297	0.2342	0.9523	0.2401	0.1	0.104	0.7181	0.908
432	938954.2	1993448	1986	0.1142	0.4049	0.3454	0.588	0.2735	0.6626	0.1358	0.091	0.063	0.3891	0.4762
432	938954.2	1993448	1987	0.2158	0.4538	0.31	0.8412	0.2445	0.9543	0.2547	0.085	0.104	0.7098	0.8064
432	938954.2	1993448	1988	0.1969	0.4153	0.3034	0.8204	0.241	0.9417	0.2365	0.098	0.105	0.7007	0.9208
432	938954.2	1993448	1989	0.2349	0.4486	0.3302	0.8399	0.2657	0.9694	0.2369	0.089	0.113	0.7037	1.0223
432	938954.2	1993448	1990	0.1969	0.4564	0.3352	0.8684	0.2571	0.9921	0.2479	0.103	0.105	0.735	0.8763
432	938954.2	1993448	1991	0.1714	0.5029	0.374	0.8679	0.2926	0.981	0.2415	0.103	0.097	0.6884	0.6667
432	938954.2	1993448	1992	0.1207	0.4036	0.3145	0.7413	0.2378	0.8431	0.2089	0.119	0.086	0.6053	0.5906
432	938954.2	1993448	1993	0.2857	0.5012	0.3331	0.8437	0.261	0.9574	0.2619	0.096	0.11	0.6964	0.8763
432	938954.2	1993448	1994	0.3937	0.5106	0.3276	0.9079	0.2667	1.0052	0.2872	0.093	0.1	0.7385	1.2573
432	938954.2	1993448	1995	0.146	0.3721	0.3178	0.575	0.2568	0.6933	0.1422	0.102	0.062	0.4365	0.7048
432	938954.2	1993448	1996	0.108	0.3422	0.2853	0.5241	0.2478	0.5716	0.1164	0.056	0.043	0.3238	0.4636
432	938954.2	1993448	1997	0.1841	0.5091	0.3207	0.8656	0.2423	0.9653	0.2813	0.105	0.095	0.723	0.5397
432	938954.2	1993448	1998	0.1905	0.4587	0.3389	0.8672	0.2588	0.9844	0.2479	0.106	0.113	0.7256	0.8509
432	938954.2	1993448	1999	0.1587	0.4651	0.3346	0.8386	0.2629	0.9509	0.2469	0.107	0.1	0.688	0.6223
432	938954.2	1993448	2000	0.2032	0.4238	0.305	0.8804	0.2408	0.99	0.2537	0.093	0.107	0.7492	0.997
432	938954.2	1993448	2001	0.2096	0.4623	0.3336	0.858	0.2443	0.9875	0.2559	0.116	0.119	0.7432	0.8636
432	938954.2	1993448	2002	0.2223	0.4716	0.3433	0.8428	0.2644	0.9472	0.2372	0.085	0.098	0.6828	0.8763
432	938954.2	1993448	2003	0.1524	0.4347	0.356	0.6875	0.2852	0.7591	0.1685	0.096	0.067	0.4739	0.654
432	938954.2	1993448	2004	0.2032	0.4632	0.3506	0.7855	0.2787	0.9114	0.2138	0.093	0.096	0.6327	0.7938
432	938954.2	1993448	2005	0.254	0.4911	0.3523	0.8542	0.276	1.0018	0.2486	0.1	0.111	0.7258	0.9271
432	938954.2	1993448	2006	0.1968	0.399	0.4893	0.3638	0.3342	0.6457	0.0775	0.1	0.015	0.3115	0.273
432	938954.2	1993448	2007	0.1714	0.4473	0.3143	0.7218	0.2584	0.8221	0.2091	0.077	0.083	0.5637	0.5334
433	938961	1993445	1967	0.1842	0.5904	0.5569	0.6287	0.5126	0.7006	0.0551	0.052	0.023	0.188	0.4064
433	938961	1993445	1968	0.1778	0.6132	0.6512	0.6106	0.5794	0.6519	0.0248	0.001	0.023	0.0725	0.1968
433	938961	1993445	1969	0.1905	0.5761	0.5156	0.6271	0.4694	0.6465	0.0638	0.038	0.02	0.1771	0.3556
433	938961	1993445	1970	0.1841	0.5443	0.4872	0.6076	0.4405	0.6319	0.0705	0.042	0.025	0.1914	0.3937
433	938961	1993445	1971	0.1714	0.5478	0.483	0.6033	0.4431	0.6301	0.0673	0.035	0.021	0.187	0.3238
433	938961	1993445	1972	0.1651	0.6323	0.5567	0.6822	0.5193	0.7069	0.0692	0.032	0.027	0.1876	0.2794
433	938961	1993445	1973	0.1968	0.5252	0.4547	0.6346	0.3955	0.6834	0.1077	0.067	0.05	0.2879	0.508
433	938961	1993445	1974	0.2159	0.4877	0.4314	0.5163	0.3928	0.5467	0.053	0.035	0.033	0.1539	0.3302
433	938961	1993445	1975	0.1841	0.4805	0.4319	0.5	0.406	0.5256	0.0433	0.024	0.032	0.1196	0.2603
433	938961	1993445	1976	0.1905	0.4287	0.3406	0.5085	0.2964	0.5379	0.0932	0.042	0.033	0.2415	0.3683
433	938961	1993445	1977	0.1714	0.4869	0.3913	0.5552	0.3453	0.5824	0.0898	0.043	0.029	0.2371	0.2984
433	938961	1993445	1978	0.1778	0.4797	0.3871	0.5756	0.3323	0.6145	0.1057	0.05	0.038	0.2822	0.3683
433	938961	1993445	1979	0.1905	0.4612	0.3776	0.5587	0.314	0.5859	0.1034	0.059	0.029	0.2719	0.4191
433	938961	1993445	1980	0.1207	0.4541	0.4547	0.4522	0.4262	0.5274	0.0248	0.032	0.013	0.1012	0.2667
433	938961	1993445	1981	0.1715	0.4023	0.3599	0.4494	0.324	0.4763	0.0529	0.032	0.02	0.1523	0.3683
433	938961	1993445	1982	0.1778	0.4347	0.4617	0.4268	0.384	0.474	0.0201	0.009	0.014	0.09	0.235
433	938961	1993445	1983	0.1842	0.4404	0.3595	0.4913	0.323	0.5105	0.0704	0.033	0.02	0.1875	0.3048
433	938961	1993445	1984	0.1588	0.4149	0.4351	0.4029	0.3935	0.4844	0.0227	0.027	0.003	0.0909	0.254
433	938961	1993445	1985	0.2096	0.4609	0.3913	0.4932	0.3665	0.5108	0.0524	0.025	0.017	0.1443	0.3112
433	938961	1993445	1986	0.0698	0.4304	0.4164	0.4594	0.3966	0.4743	0.0276	0.02	0.014	0.0777	0.2222
433	938961	1993445	1987	0.0952	0.3912	0.3892	0.3925	0.3717	0.4328	0.0146	0.02	0.006	0.0611	0.1968
433	938961	1993445	1988	0.127	0.4143	0.4024	0.4206	0.392	0.4264	0.0104	0.008	0.004	0.0344	0.1968
433	938961	1993445	1989	0.1969	0.4461	0.3699	0.5077	0.3208	0.5333	0.0768	0.037	0.027	0.2125	0.362
433	938961	1993445	1990	0.1715	0.4488	0.3463	0.5625	0.2839	0.5927	0.1199	0.056	0.038	0.3088	0.3683
433	938961	1993445	1991	0.2477	0.4547	0.5066	0.4404	0.3806	0.5597	0.0371	0.037	0.02	0.1791	0.3175
433	938961	1993445	1992	0.2095	0.4438	0.3408	0.5104	0.2908	0.5354	0.0923	0.045	0.032	0.2446	0.3492
433	938961	1993445	1993	0.1968	0.4446	0.3402	0.5493	0.2816	0.5875	0.1162	0.053	0.04	0.3059	0.4
433	938961	1993445	1994	0.2223	0.4767	0.3427	0.6305	0.2663	0.6995	0.1613	0.074	0.065	0.4332	0.4826
433	938961	1993445	1995	0.2096	0.4361	0.3298	0.5584	0.2604	0.595	0.1284	0.068	0.038	0.3346	0.4572
433	938961	1993445	1996	0.127	0.3929	0.4088	0.3791	0.3585	0.5009	0.0363	0.049	0.013	0.1424	0.2286
433	938961	1993445	1997	0.1079	0.3667	0.3486	0.3814	0.3342	0.4041	0.0229	0.014	0.017	0.0699	0.1968
433	938961	1993445	1998	0.108	0.3438	0.3554	0.3395	0.3146	0.3644	0.0172	0.003	0.019	0.0498	0.1588
433	938961	1993445	1999	0.1016	0.3951	0.3692	0.4069	0.3421	0.4175	0.0217	0.017	0.008	0.0754	0.1524
433	938961	1993445	2000	0.1524	0.424	0.4011	0.4431	0.3815	0.4499	0.0241	0.014	0.008	0.0684	0.2858
433	938961	1993445	2001	0.1968	0.4346	0.3831	0.4682	0.3414	0.4913	0.0516	0.032	0.027	0.1499	0.3302
433	938961	1993445	2002	0.2096	0.4226	0.3344	0.4819	0.2931	0.502	0.0799	0.037	0.026	0.2089	0.3556
433	938961	1993445	2003	0.2032	0.4748	0.3817	0.5309	0.3375	0.5641	0.0821	0.039	0.035	0.2266	0.3302
433	938961	1993445	2004	0.2222	0.471	0.3412	0.6011	0.2778	0.6411	0.1421	0.06	0.045	0.3633	0.4508
433	938961	1993445	2005	0.2095	0.4358	0.399	0.4806	0.3581	0.5298	0.0544	0.044	0.022	0.1717	0.4762
433	938961	1993445	2006	0.0635	0.4277	0.4236	0.4319	0.4115	0.4534	0.011	0.013	0.004	0.0419	0.1397
433	938961	1993445	2007	0.0634	0.408	0.4174	0.4009	0.3565	0.4261	0.0172	0.004	0.02	0.0696	0.1206
434	938961.6	1993443	1967	0.1397	0.6792	0.5869	1.0234	0.524	1.1172	0.1983	0.081	0.088	0.5932	0.6731
434	938961.6	1993443	1968	0.1143	0.655	0.593	0.9371	0.5275	1.0221	0.1529	0.075	0.069	0.4946	0.6477
434	938961.6	1993443	1969	0.1016	0.7346	0.6769	1.0075	0.6066	1.0847	0.1453	0.071	0.067	0.4781	0.5969
434	938961.6	1993443	1970	0.1206	0.7479	0.6646	1.0288	0.566	1.1235	0.1859	0.109	0.078	0.5575	0.5397
434	938961.6	1993443	1971	0.1016	0.6887	0.6205	0.9815	0.4965	1.0877	0.1779	0.109	0.087	0.5912	0.5524
434	938961.6	1993443	1972	0.0571	0.6301	0.5991	0.7945	0.5146	0.8971	0.1078	0.084	0.049	0.3825	0.3746
434	938961.6	1993443	1973	0.0699	0.5675	0.5153	0.7776	0.4518	0.8544	0.1267	0.069	0.064	0.4026	0.362
434	938961.6	1993443	1974	0.0699	0.4942	0.4399	0.7467	0.3755	0.8338	0.1431	0.08	0.073	0.4583	0.4064
434	938961.6	1993443	1975	0.0508	0.4397	0.391	0.5768	0.3014	0.6243	0.1182	0.093	0.039	0.3229	0.2032
434	938961.6	1993443	1976	0.0572	0.4196	0.3645	0.6529	0.3058	0.717	0.1365	0.075	0.056	0.4112	0.3112
434	938961.6	1993443	1977	0.0508	0.4296	0.3862	0.5441	0.2926	0.6196	0.1117	0.096	0.04	0.327	0.1968
434	938961.6	1993443	1978	0.0699	0.4037	0.3404	0.618	0.2581	0.6747	0.1425	0.084	0.054	0.4166	0.3175
434	938961.6	1993443	1979	0.0381	0.3624	0.354	0.3832	0.2721	0.6002	0.0922	0.101	0.045	0.3281	0.1778
434	938961.6	1993443	1980	0.0254	0.4805	0.4742	0.4885	0.4467	0.5014	0.0195	0.021	0.016	0.0547	0.0508
434	938961.6	1993443	1981	0.0698	0.4397	0.3492	0.7239	0.2692	0.8124	0.1843	0.086	0.075	0.5432	0.2984
434	938961.6	1993443	1982	0.0572	0.4095	0.3646	0.5446	0.2783	0.6488	0.1209	0.1	0.047	0.3705	0.2413
434	938961.6	1993443	1983	0.0508	0.386	0.3447	0.5328	0.2794	0.5724	0.1016	0.068	0.035	0.293	0.2413
434	938961.6	1993443	1984	0.0382	0.4132	0.3852	0.4957	0.3233	0.5163	0.0707	0.056	0.02	0.193	0.1588
434	938961.6	1993443	1985	0.0572	0.4097	0.3546	0.5906	0.2843	0.6351	0.1208	0.069	0.042	0.3508	0.254
434	938961.6	1993443	1986	0.0634	0.4121	0.3715	0.5074	0.3028	0.56	0.0904	0.072	0.038	0.2572	0.2222
434	938961.6	1993443	1987	0.0509	0.4156	0.3508	0.6384	0.2819	0.6915	0.1417	0.073	0.052	0.4096	0.235
434	938961.6	1993443	1988	0.0762	0.3934	0.3342	0.6349	0.2443	0.7163	0.1562	0.104	0.067	0.472	0.4
434	938961.6	1993443	1989	0.0952	0.459	0.372	0.7297	0.2869	0.8381	0.1805	0.091	0.09	0.5512	0.4
434	938961.6	1993443	1990	0.0953	0.4475	0.3719	0.6137	0.2997	0.7157	0.1388	0.076	0.084	0.416	0.3112
434	938961.6	1993443	1991	0.0762	0.46	0.376	0.6406	0.312	0.7191	0.1413	0.062	0.065	0.4071	0.2476
434	938961.6	1993443	1992	0.1334	0.5078	0.3597	0.8109	0.27	0.9697	0.2456	0.106	0.14	0.6997	0.4128
434	938961.6	1993443	1993	0.0953	0.4423	0.3476	0.8217	0.2719	0.9168	0.2121	0.089	0.087	0.6449	0.489
434	938961.6	1993443	1994	0.1206	0.4527	0.3629	0.7839	0.262	0.9174	0.2143	0.128	0.108	0.6554	0.5778
434	938961.6	1993443	1995	0.1079	0.3993	0.3243	0.7346	0.2562	0.841	0.183	0.088	0.087	0.5848	0.6032
434	938961.6	1993443	1996	0.1079	0.32	0.2975	0.3655	0.2403	0.6071	0.0884	0.096	0.039	0.3668	0.3492
434	938961.6	1993443	1997	0.1524	0.5141	0.3509	0.7203	0.2647	0.8893	0.2217	0.099	0.142	0.6246	0.3492
434	938961.6	1993443	1998	0.127	0.4521	0.3506	0.684	0.2768	0.7749	0.1723	0.073	0.075	0.4981	0.4254
434	938961.6	1993443	1999	0.1142	0.4429	0.3448	0.7016	0.2605	0.7913	0.183	0.088	0.077	0.5308	0.4254
434	938961.6	1993443	2000	0.1651	0.4348	0.333	0.8303	0.2401	0.9972	0.2289	0.097	0.137	0.7571	0.8191
434	938961.6	1993443	2001	0.146	0.4595	0.3536	0.7563	0.2608	0.871	0.1997	0.085	0.093	0.6102	0.5651
434	938961.6	1993443	2002	0.1651	0.4989	0.3799	0.7723	0.2866	0.9196	0.2086	0.094	0.116	0.633	0.5524
434	938961.6	1993443	2003	0.1524	0.4048	0.3316	0.6041	0.2684	0.6614	0.1374	0.066	0.052	0.393	0.5778
434	938961.6	1993443	2004	0.1714	0.4881	0.3734	0.687	0.2942	0.7859	0.172	0.075	0.083	0.4917	0.4762
434	938961.6	1993443	2005	0.1905	0.4544	0.3397	0.7518	0.2604	0.9091	0.2105	0.086	0.123	0.6487	0.6921
434	938961.6	1993443	2006	0.1398	0.3463	0.3483	0.3428	0.2839	0.5019	0.0471	0.073	0.019	0.218	0.235
434	938961.6	1993443	2007	0.1778	0.479	0.3339	0.789	0.2568	0.9285	0.236	0.091	0.111	0.6717	0.5651
435	938973.3	1993435	1967	0.2032	0.701	0.5896	0.8506	0.5322	0.9123	0.1419	0.056	0.054	0.3801	0.4826
435	938973.3	1993435	1968	0.2031	0.6605	0.5819	0.7975	0.5173	0.8553	0.1233	0.071	0.051	0.338	0.5651
435	938973.3	1993435	1969	0.1905	0.6648	0.5839	0.7537	0.5228	0.7888	0.0973	0.054	0.034	0.266	0.4064
435	938973.3	1993435	1970	0.2095	0.7018	0.598	0.8528	0.533	0.9392	0.1425	0.062	0.07	0.4062	0.5207
435	938973.3	1993435	1971	0.1715	0.6344	0.5554	0.7772	0.4887	0.8312	0.1219	0.062	0.047	0.3425	0.489
435	938973.3	1993435	1972	0.2095	0.6733	0.5746	0.7812	0.5047	0.8398	0.1184	0.061	0.049	0.3351	0.4445
435	938973.3	1993435	1973	0.2095	0.651	0.5568	0.7877	0.4828	0.8527	0.1307	0.066	0.056	0.3699	0.5207
435	938973.3	1993435	1974	0.235	0.6459	0.541	0.8325	0.4846	0.9244	0.1573	0.069	0.07	0.4398	0.6604
435	938973.3	1993435	1975	0.2984	0.6374	0.4918	0.836	0.3847	0.966	0.1991	0.101	0.1	0.5813	0.7112
435	938973.3	1993435	1976	0.3174	0.5915	0.4524	0.8692	0.3695	0.9852	0.2171	0.089	0.09	0.6157	0.9588
435	938973.3	1993435	1977	0.2921	0.5647	0.4436	0.78	0.3435	0.8946	0.1917	0.109	0.084	0.5511	0.8191
435	938973.3	1993435	1978	0.254	0.5171	0.4187	0.6935	0.3444	0.7595	0.1524	0.083	0.056	0.4151	0.7176
435	938973.3	1993435	1979	0.0699	0.5708	0.5441	0.677	0.48	0.7287	0.0672	0.039	0.039	0.2487	0.362
435	938973.3	1993435	1980	0.1969	0.6238	0.7283	0.6173	0.5198	0.7287	0.0626	0.001	0.059	0.2089	0.2159
435	938973.3	1993435	1981	0.3048	0.6389	0.4733	0.7845	0.3883	0.8997	0.1773	0.078	0.086	0.5114	0.5778
435	938973.3	1993435	1982	0.2794	0.5105	0.4097	0.6725	0.3415	0.72	0.146	0.078	0.049	0.3785	0.7366
435	938973.3	1993435	1983	0.2667	0.5571	0.4666	0.6325	0.399	0.6569	0.0953	0.059	0.031	0.2579	0.4953
435	938973.3	1993435	1984	0.2477	0.5514	0.5373	0.5577	0.511	0.5967	0.0215	0.027	0.015	0.0857	0.3683
435	938973.3	1993435	1985	0.2476	0.5534	0.5106	0.5758	0.4915	0.5898	0.0356	0.018	0.016	0.0983	0.381
435	938973.3	1993435	1986	0.2667	0.5408	0.5093	0.5555	0.4699	0.5813	0.033	0.017	0.028	0.1114	0.3937
435	938973.3	1993435	1987	0.2857	0.542	0.4334	0.6198	0.39	0.6667	0.1021	0.042	0.042	0.2767	0.4953
435	938973.3	1993435	1988	0.2921	0.5487	0.4236	0.6903	0.3607	0.7537	0.1467	0.061	0.056	0.393	0.6286
435	938973.3	1993435	1989	0.2794	0.5978	0.4774	0.7484	0.4122	0.8287	0.15	0.064	0.062	0.4165	0.635
435	938973.3	1993435	1990	0.273	0.5667	0.4642	0.6974	0.3841	0.7533	0.1343	0.078	0.047	0.3692	0.6286
435	938973.3	1993435	1991	0.2412	0.5929	0.5615	0.613	0.5205	0.6507	0.0393	0.035	0.026	0.1302	0.4
435	938973.3	1993435	1992	0.2477	0.5648	0.5185	0.5915	0.4871	0.6304	0.0449	0.026	0.028	0.1433	0.3937
435	938973.3	1993435	1993	0.2985	0.5828	0.4477	0.7267	0.383	0.7974	0.1533	0.064	0.057	0.4144	0.6223
435	938973.3	1993435	1994	0.2984	0.6088	0.4859	0.7579	0.4046	0.8309	0.1537	0.076	0.062	0.4263	0.6667
435	938973.3	1993435	1995	0.273	0.5771	0.4877	0.6685	0.4178	0.7134	0.1062	0.066	0.038	0.2956	0.5588
435	938973.3	1993435	1996	0.127	0.4917	0.4796	0.5182	0.428	0.6069	0.0502	0.053	0.028	0.1789	0.4318
435	938973.3	1993435	1997	0.1715	0.5536	0.5569	0.553	0.5339	0.5585	0.0052	0.001	0.006	0.0246	0.2159
435	938973.3	1993435	1998	0.2413	0.5672	0.5242	0.5848	0.5047	0.6025	0.0314	0.018	0.012	0.0978	0.3429
435	938973.3	1993435	1999	0.254	0.6671	0.5213	0.7877	0.451	0.8339	0.1451	0.061	0.049	0.3829	0.4699
435	938973.3	1993435	2000	0.2286	0.7414	0.6425	0.8892	0.5734	0.9382	0.1351	0.064	0.047	0.3648	0.5778
435	938973.3	1993435	2001	0.2668	0.8636	0.7959	0.9568	0.746	0.9937	0.089	0.042	0.034	0.2477	0.6414
435	938973.3	1993435	2002	0.3302	0.7684	0.7665	0.7697	0.5973	0.895	0.065	0.056	0.071	0.2977	0.5969
435	938973.3	1993435	2003	0.235	0.525	0.4824	0.571	0.4346	0.5973	0.0572	0.046	0.017	0.1627	0.4953
435	938973.3	1993435	2004	0.254	0.5545	0.5247	0.5721	0.5058	0.605	0.0307	0.016	0.022	0.0992	0.4064
435	938973.3	1993435	2005	0.2349	0.5854	0.4986	0.6448	0.4586	0.6738	0.0789	0.036	0.025	0.2152	0.4
435	938973.3	1993435	2006	0.0445	0.5712	0.5988	0.5634	0.537	0.6032	0.0242	0.006	0.02	0.0661999999999999	0.0635
435	938973.3	1993435	2007	0.2223	0.6098	0.5347	0.6554	0.5005	0.6729	0.065	0.032	0.022	0.1724	0.362
436	938966.8	1993432	1967	0.0826	0.4627	0.4027	0.8604	0.3358	0.9462	0.1813	0.092	0.083	0.6104	0.6477
436	938966.8	1993432	1968	0.0889	0.4433	0.3705	0.8227	0.2847	0.9084	0.2043	0.121	0.08	0.6237	0.5651
436	938966.8	1993432	1969	0.1397	0.4485	0.3486	0.8204	0.2567	0.9383	0.2212	0.105	0.104	0.6816	0.6731
436	938966.8	1993432	1970	0.0953	0.4149	0.3471	0.7881	0.2628	0.9181	0.1911	0.102	0.103	0.6553	0.635
436	938966.8	1993432	1971	0.0635	0.405	0.3479	0.7779	0.2784	0.8626	0.1717	0.086	0.08	0.5842	0.4953
436	938966.8	1993432	1972	0.0445	0.4937	0.4776	0.5141	0.3678	0.7718	0.1091	0.129	0.053	0.404	0.1334
436	938966.8	1993432	1973	0.127	0.4485	0.3265	0.7533	0.2595	0.8707	0.2185	0.094	0.104	0.6112	0.4508
436	938966.8	1993432	1974	0.1079	0.3928	0.3104	0.7745	0.2327	0.8936	0.2005	0.086	0.099	0.6609	0.6223
436	938966.8	1993432	1975	0.1143	0.4396	0.3475	0.8173	0.2812	0.9242	0.2115	0.094	0.097	0.643	0.5969
436	938966.8	1993432	1976	0.1142	0.4007	0.3354	0.8003	0.2525	0.9027	0.1872	0.091	0.094	0.6502	0.8318
436	938966.8	1993432	1977	0.0444	0.3729	0.333	0.6071	0.2504	0.6862	0.1423	0.106	0.069	0.4358	0.3238
436	938966.8	1993432	1978	0.0762	0.3895	0.3237	0.7492	0.2359	0.8457	0.1838	0.098	0.083	0.6098	0.508
436	938966.8	1993432	1979	0.0698	0.3777	0.3458	0.4594	0.2584	0.6932	0.1191	0.119	0.067	0.4348	0.273
436	938966.8	1993432	1980	0.0444	0.4914	0.4834	0.5041	0.4316	0.5365	0.0315	0.02	0.039	0.1049	0.1016
436	938966.8	1993432	1981	0.0635	0.3793	0.301	0.6965	0.2366	0.7737	0.1809	0.086	0.065	0.5371	0.3302
436	938966.8	1993432	1982	0.0699	0.3768	0.3225	0.7139	0.2459	0.8076	0.164	0.091	0.079	0.5617	0.5207
436	938966.8	1993432	1983	0.0508	0.3729	0.325	0.6859	0.2479	0.7549	0.1579	0.1	0.069	0.507	0.4
436	938966.8	1993432	1984	0.0444	0.3956	0.3611	0.6174	0.2911	0.6851	0.1262	0.092	0.056	0.394	0.3492
436	938966.8	1993432	1985	0.0762	0.4023	0.3271	0.7452	0.2533	0.8503	0.188	0.093	0.09	0.597	0.4382
436	938966.8	1993432	1986	0.0508	0.4291	0.3886	0.5759	0.3062	0.6606	0.1164	0.093	0.041	0.3544	0.2476
436	938966.8	1993432	1987	0.0762	0.4127	0.3278	0.8013	0.2554	0.8983	0.2073	0.095	0.087	0.6429	0.4382
436	938966.8	1993432	1988	0.0699	0.3857	0.323	0.7763	0.2391	0.8772	0.1943	0.115	0.085	0.6381	0.5207
436	938966.8	1993432	1989	0.1016	0.4287	0.3505	0.8228	0.2793	0.9265	0.1998	0.091	0.093	0.6472	0.6286
436	938966.8	1993432	1990	0.127	0.4287	0.3325	0.8744	0.2579	0.9871	0.231	0.096	0.105	0.7292	0.7302
436	938966.8	1993432	1991	0.0635	0.4511	0.3824	0.8011	0.2934	0.8846	0.1923	0.114	0.077	0.5912	0.4
436	938966.8	1993432	1992	0.0635	0.4035	0.3362	0.7777	0.2492	0.8579	0.1973	0.117	0.082	0.6087	0.4318
436	938966.8	1993432	1993	0.1398	0.4506	0.3362	0.8522	0.2549	0.9418	0.2436	0.115	0.095	0.6869	0.6414
436	938966.8	1993432	1994	0.1588	0.4823	0.3456	0.9053	0.2732	0.9949	0.2619	0.098	0.096	0.7217	0.6604
436	938966.8	1993432	1995	0.0826	0.4086	0.3343	0.7842	0.2564	0.892	0.2026	0.114	0.093	0.6356	0.5144
436	938966.8	1993432	1996	0.0572	0.3227	0.3264	0.3045	0.2366	0.7089	0.109	0.124	0.045	0.4723	0.235
436	938966.8	1993432	1997	0.0444	0.394	0.3236	0.5998	0.2674	0.6495	0.1385	0.061	0.052	0.3821	0.1841
436	938966.8	1993432	1998	0.0635	0.4455	0.3744	0.7426	0.3053	0.8369	0.1737	0.093	0.08	0.5316	0.3365
436	938966.8	1993432	1999	0.0826	0.4421	0.3456	0.7504	0.2693	0.8631	0.2004	0.096	0.095	0.5938	0.3556
436	938966.8	1993432	2000	0.1333	0.4039	0.3134	0.8308	0.2299	0.9439	0.2193	0.088	0.112	0.714	0.7747
436	938966.8	1993432	2001	0.1206	0.437	0.3378	0.8077	0.2617	0.929	0.2145	0.084	0.114	0.6673	0.5842
436	938966.8	1993432	2002	0.0825	0.4227	0.35	0.8209	0.2853	0.9224	0.1933	0.085	0.094	0.6371	0.5461
436	938966.8	1993432	2003	0.0508	0.3838	0.3383	0.7401	0.2664	0.8205	0.1576	0.09	0.076	0.5541	0.4699
436	938966.8	1993432	2004	0.0889	0.4339	0.3512	0.8377	0.279	0.9481	0.2129	0.107	0.094	0.6691	0.5334
436	938966.8	1993432	2005	0.1017	0.4172	0.3332	0.8515	0.2557	0.9564	0.2154	0.093	0.103	0.7007	0.6414
436	938966.8	1993432	2006	0.0572	0.3798	0.3841	0.365	0.304	0.6882	0.0947	0.114	0.034	0.3842	0.1778
436	938966.8	1993432	2007	0.0317	0.3652	0.3135	0.7296	0.2586	0.8282	0.1635	0.078	0.097	0.5696	0.273
439	938956.8	1993423	1967	0.1588	0.3972	0.3498	0.51	0.3145	0.5345	0.0805	0.032	0.03	0.22	0.5461
439	938956.8	1993423	1968	0.1715	0.4169	0.3797	0.4843	0.3397	0.52	0.0648	0.045	0.031	0.1803	0.489
439	938956.8	1993423	1969	0.254	0.4026	0.3229	0.5259	0.2777	0.5808	0.1104	0.047	0.046	0.3031	0.654
439	938956.8	1993423	1970	0.2666	0.4001	0.3191	0.5081	0.2683	0.5509	0.1044	0.05	0.035	0.2826	0.6286
439	938956.8	1993423	1971	0.2667	0.4141	0.3431	0.5019	0.3001	0.5357	0.0887	0.045	0.029	0.2356	0.6032
439	938956.8	1993423	1972	0.1206	0.3894	0.4024	0.3673	0.3507	0.4651	0.0299	0.029	0.015	0.1144	0.3238
439	938956.8	1993423	1973	0.3556	0.4454	0.3885	0.4742	0.3578	0.5052	0.0473	0.024	0.023	0.1474	0.5397
439	938956.8	1993423	1974	0.3048	0.4212	0.3323	0.5321	0.2832	0.5756	0.1097	0.046	0.042	0.2924	0.6921
439	938956.8	1993423	1975	0.2476	0.419	0.3446	0.5539	0.2929	0.6057	0.1138	0.056	0.043	0.3128	0.7048
439	938956.8	1993423	1976	0.3492	0.4079	0.3224	0.5862	0.2564	0.6606	0.139	0.065	0.056	0.4042	1.0858
439	938956.8	1993423	1977	0.3175	0.4377	0.3825	0.4948	0.2947	0.5359	0.0774	0.067	0.033	0.2412	0.654
439	938956.8	1993423	1978	0.2984	0.4201	0.3723	0.482	0.336	0.5094	0.0636	0.034	0.03	0.1734	0.6921
439	938956.8	1993423	1979	0.0508	0.3485	0.3406	0.3941	0.3102	0.4158	0.0334	0.029	0.016	0.1056	0.362
439	938956.8	1993423	1980	0.2095	0.4489	0.4332	0.4583	0.3978	0.48	0.0232	0.011	0.023	0.0822	0.3365
439	938956.8	1993423	1981	0.3936	0.4706	0.363	0.5544	0.3126	0.6266	0.1119	0.046	0.065	0.314	0.7048
439	938956.8	1993423	1982	0.3176	0.314	0.2427	0.4589	0.1872	0.533	0.1171	0.06	0.051	0.3458	0.9716
439	938956.8	1993423	1983	0.3111	0.3006	0.2288	0.3957	0.1808	0.4319	0.0958	0.054	0.037	0.2511	0.7302
439	938956.8	1993423	1984	0.1905	0.3014	0.2687	0.3322	0.238	0.3555	0.0389	0.026	0.016	0.1175	0.3746
439	938956.8	1993423	1985	0.3428	0.3056	0.3099	0.3044	0.2453	0.3529	0.0256	0.008	0.03	0.1076	0.4762
439	938956.8	1993423	1986	0.2984	0.3389	0.2402	0.4213	0.2065	0.4654	0.0984	0.038	0.036	0.2589	0.5524
439	938956.8	1993423	1987	0.1144	0.3042	0.2726	0.3702	0.213	0.4017	0.0628	0.048	0.027	0.1887	0.362
439	938956.8	1993423	1988	0.2857	0.2958	0.2311	0.4174	0.1676	0.4728	0.1002	0.05	0.036	0.3052	0.8318
439	938956.8	1993423	1989	0.2922	0.3242	0.2461	0.436	0.1871	0.4981	0.1067	0.055	0.041	0.311	0.7176
439	938956.8	1993423	1990	0.2984	0.3306	0.2816	0.3632	0.2243	0.3941	0.0515	0.046	0.017	0.1698	0.5016
439	938956.8	1993423	1991	0.3176	0.3162	0.3131	0.3179	0.2556	0.3733	0.0269	0.015	0.03	0.1177	0.4382
439	938956.8	1993423	1992	0.3683	0.348	0.2497	0.3996	0.2069	0.4611	0.0858	0.043	0.049	0.2542	0.5651
439	938956.8	1993423	1993	0.4444	0.3501	0.226	0.4639	0.1778	0.5424	0.1318	0.054	0.056	0.3646	0.8572
439	938956.8	1993423	1994	0.4	0.3622	0.239	0.517	0.1727	0.6225	0.1568	0.069	0.077	0.4498	0.908
439	938956.8	1993423	1995	0.3493	0.316	0.223	0.4616	0.171	0.5417	0.1319	0.058	0.064	0.3707	0.9017
439	938956.8	1993423	1996	0.292	0.2774	0.2271	0.3254	0.1754	0.3607	0.0606	0.04	0.029	0.1853	0.5778
439	938956.8	1993423	1997	0.4254	0.4102	0.249	0.5574	0.1712	0.6596	0.1739	0.073	0.082	0.4884	0.8191
439	938956.8	1993423	1998	0.3365	0.3352	0.2311	0.4941	0.1671	0.5683	0.1449	0.066	0.062	0.4012	0.8572
439	938956.8	1993423	1999	0.3936	0.3763	0.2573	0.4996	0.1789	0.6207	0.1477	0.072	0.093	0.4418	0.8064
439	938956.8	1993423	2000	0.4064	0.3439	0.2149	0.5934	0.1621	0.6963	0.1956	0.067	0.09	0.5342	1.2002
439	938956.8	1993423	2001	0.4128	0.3668	0.2215	0.6145	0.165	0.6857	0.2041	0.07	0.076	0.5207	1.124
439	938956.8	1993423	2002	0.2286	0.3344	0.2253	0.6055	0.1686	0.6785	0.1865	0.066	0.074	0.5099	0.8064
439	938956.8	1993423	2003	0.1905	0.2785	0.2103	0.572	0.1613	0.6571	0.1581	0.066	0.077	0.4958	1.0223
439	938956.8	1993423	2004	0.1842	0.3164	0.2319	0.5422	0.1776	0.6258	0.1549	0.066	0.07	0.4482	0.6858
439	938956.8	1993423	2005	0.1651	0.3235	0.2288	0.5477	0.1745	0.6175	0.1613	0.068	0.058	0.443	0.5651
439	938956.8	1993423	2006	0.1524	0.3436	0.4128	0.2781	0.2257	0.5551	0.0898	0.071	0.043	0.3294	0.2984
439	938956.8	1993423	2007	0.2222	0.3406	0.2385	0.5817	0.17	0.669	0.1712	0.063	0.07	0.499	0.7556
440	938950.9	1993420	1967	0.127	0.5012	0.4307	0.8426	0.3747	0.9386	0.1727	0.071	0.08	0.5639	0.7556
440	938950.9	1993420	1968	0.108	0.5216	0.4579	0.8319	0.4023	0.9109	0.1609	0.076	0.07	0.5086	0.6477
440	938950.9	1993420	1969	0.1715	0.5309	0.4481	0.8646	0.3574	0.9715	0.1906	0.092	0.086	0.6141	0.8763
440	938950.9	1993420	1970	0.108	0.5129	0.4581	0.8266	0.3995	0.9081	0.1532	0.077	0.072	0.5086	0.743
440	938950.9	1993420	1971	0.0952	0.4753	0.424	0.7163	0.3495	0.7925	0.1424	0.091	0.065	0.443	0.5588
440	938950.9	1993420	1972	0.108	0.4586	0.3982	0.5535	0.3199	0.6225	0.1065	0.084	0.051	0.3026	0.2858
440	938950.9	1993420	1973	0.1397	0.4565	0.3397	0.7154	0.2881	0.8149	0.1919	0.072	0.083	0.5268	0.4572
440	938950.9	1993420	1974	0.1333	0.4013	0.3227	0.6572	0.2647	0.7586	0.1639	0.078	0.082	0.4939	0.5778
440	938950.9	1993420	1975	0.1271	0.4126	0.3328	0.6497	0.2793	0.7487	0.1557	0.064	0.083	0.4694	0.5144
440	938950.9	1993420	1976	0.1143	0.4134	0.3262	0.7436	0.2728	0.8391	0.1874	0.073	0.081	0.5663	0.5588
440	938950.9	1993420	1977	0.1333	0.4594	0.3546	0.7762	0.2777	0.8832	0.2098	0.103	0.087	0.6055	0.5461
440	938950.9	1993420	1978	0.1396	0.4313	0.3289	0.7628	0.2483	0.88	0.2116	0.101	0.095	0.6317	0.6032
440	938950.9	1993420	1979	0.1587	0.3461	0.3516	0.3375	0.2547	0.6334	0.089	0.122	0.038	0.3787	0.3175
440	938950.9	1993420	1980	0.0953	0.4364	0.3401	0.5527	0.2954	0.5881	0.1184	0.054	0.035	0.2927	0.2159
440	938950.9	1993420	1981	0.127	0.4664	0.3367	0.7695	0.2489	0.8789	0.2239	0.102	0.087	0.63	0.4318
440	938950.9	1993420	1982	0.1206	0.4239	0.3337	0.7292	0.2495	0.836	0.1962	0.104	0.089	0.5865	0.5397
440	938950.9	1993420	1983	0.146	0.456	0.337	0.8251	0.2649	0.9621	0.2336	0.095	0.108	0.6972	0.6096
440	938950.9	1993420	1984	0.1334	0.4583	0.3671	0.7254	0.2928	0.8401	0.1832	0.094	0.088	0.5473	0.5334
440	938950.9	1993420	1985	0.1524	0.4778	0.3419	0.8497	0.2682	0.9964	0.252	0.104	0.12	0.7282	0.5778
440	938950.9	1993420	1986	0.1207	0.4242	0.3419	0.8259	0.2796	0.9358	0.203	0.084	0.095	0.6562	0.7239
440	938950.9	1993420	1987	0.127	0.4156	0.3267	0.7576	0.237	0.8731	0.2073	0.112	0.095	0.6361	0.6286
440	938950.9	1993420	1988	0.1333	0.4003	0.3085	0.832	0.2358	0.9575	0.2251	0.1	0.104	0.7217	0.7747
440	938950.9	1993420	1989	0.165	0.4365	0.3342	0.873	0.2549	1.0027	0.2373	0.102	0.111	0.7478	0.8826
440	938950.9	1993420	1990	0.1143	0.4167	0.338	0.7188	0.2632	0.8195	0.1846	0.102	0.084	0.5563	0.5651
440	938950.9	1993420	1991	0.1334	0.4568	0.3709	0.6764	0.3087	0.7869	0.1615	0.077	0.093	0.4782	0.4826
440	938950.9	1993420	1992	0.127	0.4029	0.2948	0.7501	0.2291	0.857	0.2139	0.083	0.092	0.6279	0.5461
440	938950.9	1993420	1993	0.1587	0.4554	0.3398	0.8035	0.2649	0.9157	0.2266	0.102	0.097	0.6508	0.6477
440	938950.9	1993420	1994	0.1396	0.4677	0.3514	0.8448	0.26	0.9697	0.239	0.113	0.103	0.7097	0.6032
440	938950.9	1993420	1995	0.146	0.4563	0.3431	0.822	0.2566	0.9333	0.2325	0.112	0.096	0.6767	0.6286
440	938950.9	1993420	1996	0.127	0.3942	0.3426	0.5021	0.253	0.6849	0.1255	0.114	0.059	0.4319	0.4064
440	938950.9	1993420	1997	0.127	0.4794	0.3425	0.6778	0.2735	0.7663	0.1836	0.073	0.074	0.4928	0.3175
440	938950.9	1993420	1998	0.1334	0.4439	0.3493	0.6764	0.2904	0.7516	0.1673	0.076	0.065	0.4612	0.4699
440	938950.9	1993420	1999	0.1714	0.4551	0.3364	0.7224	0.2603	0.8536	0.2049	0.095	0.102	0.5933	0.5651
440	938950.9	1993420	2000	0.1651	0.433	0.329	0.7665	0.2617	0.8766	0.2053	0.08	0.088	0.6149	0.7048
440	938950.9	1993420	2001	0.1969	0.4903	0.3636	0.8316	0.2845	0.9658	0.2344	0.103	0.107	0.6813	0.7366
440	938950.9	1993420	2002	0.1523	0.47	0.3621	0.8269	0.287	0.9439	0.222	0.101	0.094	0.6569	0.6667
440	938950.9	1993420	2003	0.1143	0.4165	0.3496	0.7395	0.281	0.825	0.1728	0.091	0.071	0.544	0.6794
440	938950.9	1993420	2004	0.1651	0.4656	0.3506	0.826	0.2725	0.9618	0.2311	0.104	0.109	0.6893	0.6921
440	938950.9	1993420	2005	0.1905	0.4613	0.3348	0.8965	0.2621	1.0295	0.2571	0.097	0.11	0.7674	0.8572
440	938950.9	1993420	2006	0.1333	0.4483	0.3997	0.5213	0.312	0.7206	0.1157	0.119	0.055	0.4086	0.3492
440	938950.9	1993420	2007	0.1524	0.3667	0.2868	0.6365	0.237	0.7089	0.1618	0.062	0.071	0.4719	0.6794
441	938945.4	1993417	1967	0.3493	0.6464	0.5273	0.901	0.4518	0.9877	0.1921	0.08	0.076	0.5359	1.1049
441	938945.4	1993417	1968	0.508	0.6055	0.4691	0.8691	0.3886	0.933	0.2068	0.086	0.068	0.5444	1.4986
441	938945.4	1993417	1969	0.3048	0.606	0.5037	0.8923	0.4426	0.9643	0.188	0.078	0.069	0.5217	1.1684
441	938945.4	1993417	1970	0.381	0.656	0.5283	0.9549	0.4281	1.0329	0.2194	0.105	0.078	0.6048	1.2827
441	938945.4	1993417	1971	0.2667	0.7154	0.6565	0.8532	0.5481	0.9211	0.1189	0.084	0.058	0.373	0.9017
441	938945.4	1993417	1972	0.2032	0.6931	0.608	0.8019	0.5321	0.866	0.1138	0.064	0.051	0.3339	0.4699
441	938945.4	1993417	1973	0.3365	0.6489	0.5244	0.8666	0.4558	0.9378	0.1808	0.075	0.067	0.482	0.9334
441	938945.4	1993417	1974	0.2985	0.6589	0.5581	0.8683	0.4566	0.9719	0.1663	0.077	0.082	0.5153	0.9271
441	938945.4	1993417	1975	0.2985	0.6331	0.509	0.92	0.4621	0.9956	0.2034	0.073	0.073	0.5335	0.997
441	938945.4	1993417	1976	0.2412	0.5995	0.5033	0.851	0.4156	0.9571	0.1829	0.098	0.083	0.5415	0.8826
441	938945.4	1993417	1977	0.2477	0.5687	0.4697	0.8266	0.3956	0.917	0.1802	0.084	0.073	0.5214	0.9017
441	938945.4	1993417	1978	0.2667	0.5889	0.473	0.8718	0.3989	0.9708	0.2007	0.084	0.082	0.5719	0.9271
441	938945.4	1993417	1979	0.2223	0.5913	0.5485	0.6257	0.4748	0.736	0.0688	0.077	0.032	0.2612	0.4128
441	938945.4	1993417	1980	0.1142	0.5482	0.5817	0.5328	0.5252	0.6067	0.0268	0.018	0.009	0.0815	0.1714
441	938945.4	1993417	1981	0.2477	0.6805	0.5541	0.8012	0.4917	0.8921	0.1413	0.063	0.068	0.4004	0.489
441	938945.4	1993417	1982	0.2159	0.5458	0.4621	0.7004	0.389	0.7811	0.1385	0.081	0.069	0.3921	0.6223
441	938945.4	1993417	1983	0.2223	0.4752	0.3642	0.6969	0.3058	0.7861	0.1756	0.075	0.077	0.4803	0.6731
441	938945.4	1993417	1984	0.2476	0.5072	0.3822	0.7282	0.3156	0.8418	0.1858	0.074	0.09	0.5262	0.6921
441	938945.4	1993417	1985	0.2223	0.5063	0.3728	0.7728	0.3004	0.8825	0.2097	0.088	0.088	0.5821	0.6731
441	938945.4	1993417	1986	0.235	0.5341	0.3945	0.8424	0.3114	0.9648	0.2296	0.093	0.096	0.6534	0.762
441	938945.4	1993417	1987	0.1969	0.4765	0.3686	0.7669	0.2841	0.8747	0.206	0.108	0.086	0.5906	0.7366
441	938945.4	1993417	1988	0.2095	0.4808	0.369	0.7504	0.2848	0.8743	0.2	0.096	0.097	0.5895	0.7239
441	938945.4	1993417	1989	0.2414	0.526	0.3834	0.8326	0.3133	0.949	0.2291	0.087	0.095	0.6357	0.7684
441	938945.4	1993417	1990	0.2731	0.5113	0.38	0.8306	0.2935	0.9679	0.2319	0.104	0.112	0.6744	0.9462
441	938945.4	1993417	1991	0.1969	0.5278	0.3945	0.8106	0.3145	0.9199	0.2168	0.094	0.088	0.6054	0.6223
441	938945.4	1993417	1992	0.2286	0.4807	0.3486	0.8237	0.2693	0.9304	0.2369	0.103	0.091	0.6611	0.8318
441	938945.4	1993417	1993	0.2794	0.5129	0.3707	0.8157	0.2742	0.9304	0.2356	0.109	0.108	0.6562	0.8826
441	938945.4	1993417	1994	0.2795	0.4935	0.3536	0.8233	0.2704	0.9495	0.2368	0.092	0.107	0.6791	0.9462
441	938945.4	1993417	1995	0.2159	0.4769	0.3583	0.7688	0.2818	0.8737	0.2077	0.091	0.083	0.5919	0.7556
441	938945.4	1993417	1996	0.1778	0.3872	0.3651	0.4113	0.2782	0.623	0.0896	0.108	0.051	0.3448	0.4064
441	938945.4	1993417	1997	0.2032	0.6156	0.5042	0.6807	0.4418	0.7833	0.1224	0.068	0.095	0.3415	0.3238
441	938945.4	1993417	1998	0.1842	0.473	0.3565	0.6775	0.3072	0.7625	0.1701	0.063	0.074	0.4553	0.5144
441	938945.4	1993417	1999	0.1779	0.5284	0.3896	0.7849	0.3133	0.8887	0.2088	0.085	0.082	0.5754	0.5144
441	938945.4	1993417	2000	0.2032	0.4841	0.3741	0.7544	0.279	0.8746	0.204	0.11	0.096	0.5956	0.7112
441	938945.4	1993417	2001	0.1969	0.4931	0.3679	0.7352	0.2911	0.8531	0.1974	0.087	0.093	0.562	0.5842
441	938945.4	1993417	2002	0.1969	0.4918	0.3696	0.7472	0.3027	0.8569	0.1964	0.078	0.089	0.5542	0.616
441	938945.4	1993417	2003	0.1524	0.4381	0.3505	0.6913	0.2827	0.7629	0.1687	0.079	0.065	0.4802	0.6032
441	938945.4	1993417	2004	0.2095	0.5466	0.4057	0.8571	0.3356	0.9582	0.2297	0.091	0.088	0.6226	0.6794
441	938945.4	1993417	2005	0.2223	0.4831	0.3706	0.7289	0.287	0.7982	0.1916	0.101	0.069	0.5112	0.7176
441	938945.4	1993417	2006	0.1144	0.4579	0.3857	0.6561	0.3045	0.7212	0.1478	0.092	0.057	0.4167	0.4382
441	938945.4	1993417	2007	0.1842	0.497	0.3618	0.808	0.2856	0.9357	0.2299	0.09	0.119	0.6501	0.616
443	938940	1993419	1967	0.4001	0.6034	0.4545	0.8576	0.3559	0.9237	0.2095	0.077	0.07	0.5678	1.0922
443	938940	1993419	1968	0.381	0.5478	0.41	0.8364	0.3357	0.9413	0.2162	0.077	0.089	0.6056	1.1874
443	938940	1993419	1969	0.4445	0.5886	0.4428	0.8399	0.3763	0.8915	0.203	0.066	0.062	0.5152	1.2192
443	938940	1993419	1970	0.235	0.5551	0.4512	0.8956	0.3792	1.0168	0.2076	0.088	0.074	0.6376	1.016
443	938940	1993419	1971	0.254	0.5975	0.4742	0.8768	0.3882	0.9795	0.2055	0.087	0.079	0.5913	0.8382
443	938940	1993419	1972	0.1079	0.6554	0.512	0.9324	0.3764	1.0009	0.2183	0.086	0.066	0.6245	0.3238
443	938940	1993419	1973	0.254	0.62	0.4905	0.8332	0.4089	0.97	0.1889	0.101	0.054	0.5611	0.6794
443	938940	1993419	1974	0.2603	0.6028	0.479	0.9031	0.3942	0.9953	0.2136	0.09	0.086	0.6011	0.9017
443	938940	1993419	1975	0.4191	0.6186	0.4876	0.8443	0.4123	0.9018	0.1847	0.07	0.054	0.4895	1.1493
443	938940	1993419	1976	0.2794	0.5635	0.4435	0.8943	0.3675	0.9835	0.2181	0.087	0.082	0.616	1.0604
443	938940	1993419	1977	0.4826	0.5873	0.4495	0.7884	0.379	0.8555	0.1796	0.072	0.054	0.4765	1.1938
443	938940	1993419	1978	0.2666	0.5912	0.4852	0.8425	0.4064	0.9464	0.1823	0.083	0.066	0.54	0.908
443	938940	1993419	1979	0.0571	0.6469	0.5888	0.947	0.5024	1.0337	0.1517	0.068	0.072	0.5313	0.3683
443	938940	1993419	1980	0.1397	0.6983	0.6055	0.9485	0.5101	1.0199	0.1788	0.099	0.058	0.5098	0.527
443	938940	1993419	1981	0.4445	0.6242	0.465	0.8671	0.3764	1.0009	0.2184	0.103	0.074	0.6245	1.1303
443	938940	1993419	1982	0.127	0.4678	0.3713	0.8816	0.289	1.0035	0.2341	0.123	0.095	0.7145	0.6858
443	938940	1993419	1983	0.1905	0.4795	0.352	0.862	0.2592	1.0035	0.2556	0.133	0.099	0.7443	0.7747
443	938940	1993419	1984	0.1587	0.4503	0.3499	0.8042	0.2585	0.89	0.2127	0.099	0.076	0.6315	0.7302
443	938940	1993419	1985	0.2857	0.4965	0.3211	0.8422	0.2391	0.9159	0.2628	0.088	0.083	0.6768	0.8572
443	938940	1993419	1986	0.2858	0.5234	0.3476	0.8502	0.2577	0.9301	0.2598	0.091	0.103	0.6724	0.8255
443	938940	1993419	1987	0.254	0.4961	0.3283	0.835	0.258	0.9298	0.2555	0.084	0.091	0.6718	0.7747
443	938940	1993419	1988	0.2413	0.4311	0.3025	0.8544	0.2317	0.9386	0.2486	0.075	0.099	0.7069	1.0477
443	938940	1993419	1989	0.2477	0.4749	0.3438	0.8553	0.2558	0.941	0.2492	0.107	0.107	0.6852	0.9779
443	938940	1993419	1990	0.2476	0.4946	0.3219	0.8864	0.2362	0.9797	0.2782	0.087	0.104	0.7435	0.8191
443	938940	1993419	1991	0.1398	0.4741	0.3492	0.8684	0.2734	0.9578	0.243	0.096	0.079	0.6844	0.5906
443	938940	1993419	1992	0.2159	0.4519	0.3088	0.8201	0.2415	0.8941	0.2507	0.103	0.075	0.6526	0.781
443	938940	1993419	1993	0.3175	0.484	0.3192	0.816	0.2455	0.9233	0.2545	0.104	0.079	0.6778	0.9652
443	938940	1993419	1994	0.4255	0.4949	0.3121	0.8433	0.2468	0.9329	0.2681	0.087	0.085	0.6861	1.2446
443	938940	1993419	1995	0.4699	0.4693	0.3217	0.7915	0.2425	0.8897	0.2393	0.087	0.114	0.6472	1.505
443	938940	1993419	1996	0.1143	0.3863	0.2985	0.7247	0.254	0.8273	0.1896	0.071	0.086	0.5733	0.5651
443	938940	1993419	1997	0.3874	0.5584	0.3385	0.8397	0.2779	0.9523	0.272	0.088	0.125	0.6744	0.889
443	938940	1993419	1998	0.3175	0.4918	0.3205	0.8437	0.2434	0.9457	0.2647	0.086	0.11	0.7023	0.9779
443	938940	1993419	1999	0.381	0.5502	0.3372	0.8655	0.2776	0.9444	0.2723	0.079	0.076	0.6668	0.9525
443	938940	1993419	2000	0.4064	0.4642	0.3129	0.8669	0.2317	0.9378	0.264	0.093	0.084	0.7061	1.4986
443	938940	1993419	2001	0.4191	0.5176	0.3394	0.8783	0.25	0.9403	0.2718	0.104	0.071	0.6903	1.2763
443	938940	1993419	2002	0.3682	0.4858	0.3257	0.8596	0.2271	0.9388	0.2634	0.098	0.083	0.7117	1.2382
443	938940	1993419	2003	0.3112	0.4796	0.3379	0.8533	0.2406	0.9512	0.254	0.103	0.108	0.7106	1.143
443	938940	1993419	2004	0.3112	0.5143	0.3539	0.8469	0.2611	0.9322	0.2528	0.097	0.104	0.6711	0.9652
443	938940	1993419	2005	0.3175	0.4731	0.3263	0.8385	0.2474	0.9229	0.2497	0.081	0.108	0.6755	1.1176
443	938940	1993419	2006	0.2413	0.5315	0.3573	0.8338	0.2896	0.9366	0.2529	0.087	0.122	0.647	0.6667
443	938940	1993419	2007	0.381	0.5355	0.325	0.9064	0.2574	0.9699	0.2928	0.083	0.078	0.7125	1.0604
444	938935.7	1993419	1967	0.0952	0.5244	0.448	0.8893	0.392	0.9902	0.1842	0.068	0.09	0.5982	0.5651
444	938935.7	1993419	1968	0.1079	0.4268	0.341	0.8048	0.2553	0.9047	0.2124	0.112	0.09	0.6494	0.5969
444	938935.7	1993419	1969	0.127	0.4094	0.3132	0.8033	0.2368	0.8854	0.2187	0.097	0.086	0.6486	0.6604
444	938935.7	1993419	1970	0.0635	0.3745	0.3193	0.7569	0.2413	0.8426	0.1812	0.108	0.078	0.6013	0.5207
444	938935.7	1993419	1971	0.0572	0.3881	0.3302	0.724	0.2457	0.8103	0.1818	0.116	0.086	0.5646	0.4064
444	938935.7	1993419	1972	0.0762	0.4308	0.4238	0.4332	0.3047	0.7405	0.1142	0.144	0.054	0.4358	0.1905
444	938935.7	1993419	1973	0.0445	0.3823	0.3199	0.6098	0.2649	0.6604	0.1388	0.067	0.05	0.3955	0.2159
444	938935.7	1993419	1974	0.0762	0.3961	0.3187	0.7557	0.2411	0.8556	0.1939	0.094	0.089	0.6145	0.4445
444	938935.7	1993419	1975	0.0636	0.3879	0.3285	0.6996	0.2479	0.7782	0.173	0.107	0.077	0.5303	0.4128
444	938935.7	1993419	1976	0.0825	0.378	0.3142	0.7193	0.2496	0.8214	0.1775	0.096	0.087	0.5718	0.5397
444	938935.7	1993419	1977	0.0952	0.3626	0.2867	0.7255	0.2204	0.8096	0.1924	0.095	0.08	0.5892	0.5651
444	938935.7	1993419	1978	0.0699	0.3499	0.297	0.6547	0.2159	0.7368	0.1665	0.109	0.072	0.5209	0.489
444	938935.7	1993419	1979	0.0699	0.3191	0.3208	0.3106	0.2458	0.599	0.0886	0.107	0.036	0.3532	0.2096
444	938935.7	1993419	1980	0.0508	0.3649	0.3119	0.4782	0.2664	0.526	0.0919	0.047	0.039	0.2596	0.1651
444	938935.7	1993419	1981	0.0571	0.3894	0.3167	0.5792	0.2582	0.6368	0.1365	0.064	0.057	0.3786	0.2159
444	938935.7	1993419	1982	0.0635	0.3572	0.2975	0.6479	0.2382	0.7242	0.1538	0.075	0.074	0.486	0.3873
444	938935.7	1993419	1983	0.0635	0.3965	0.3335	0.7194	0.2641	0.8005	0.1706	0.093	0.067	0.5364	0.4
444	938935.7	1993419	1984	0.0508	0.404	0.3658	0.5629	0.3031	0.6367	0.1129	0.086	0.043	0.3336	0.273
444	938935.7	1993419	1985	0.0698	0.3697	0.3017	0.655	0.242	0.7539	0.1634	0.08	0.083	0.5119	0.3746
444	938935.7	1993419	1986	0.0508	0.3785	0.3368	0.564	0.2883	0.6212	0.1109	0.067	0.051	0.3329	0.2858
444	938935.7	1993419	1987	0.0571	0.3576	0.2981	0.6336	0.2418	0.7066	0.1497	0.072	0.07	0.4648	0.3365
444	938935.7	1993419	1988	0.0763	0.3847	0.3069	0.7172	0.2273	0.8162	0.1913	0.102	0.084	0.5889	0.4128
444	938935.7	1993419	1989	0.1016	0.4381	0.3432	0.8131	0.2519	0.9307	0.2148	0.096	0.104	0.6788	0.5144
444	938935.7	1993419	1990	0.089	0.4336	0.3423	0.7821	0.2638	0.8916	0.2062	0.1	0.092	0.6278	0.4382
444	938935.7	1993419	1991	0.0699	0.4118	0.3512	0.655	0.2817	0.7402	0.1523	0.091	0.076	0.4585	0.362
444	938935.7	1993419	1992	0.1143	0.3886	0.2826	0.824	0.2112	0.9201	0.237	0.093	0.096	0.7089	0.5969
444	938935.7	1993419	1993	0.1397	0.4077	0.3003	0.8274	0.2211	0.9144	0.2418	0.116	0.09	0.6933	0.6985
444	938935.7	1993419	1994	0.2603	0.469	0.2989	0.8364	0.2236	0.8903	0.271	0.11	0.073	0.6667	0.8318
444	938935.7	1993419	1995	0.1524	0.4042	0.3044	0.7866	0.2276	0.8555	0.2246	0.113	0.079	0.6279	0.7493
444	938935.7	1993419	1996	0.0825	0.3194	0.2995	0.3847	0.2159	0.7313	0.1229	0.127	0.072	0.5154	0.3937
444	938935.7	1993419	1997	0.0508	0.3534	0.2913	0.5723	0.2362	0.6295	0.1359	0.065	0.057	0.3933	0.2413
444	938935.7	1993419	1998	0.0508	0.3717	0.3208	0.6499	0.2593	0.7088	0.1464	0.084	0.06	0.4495	0.3429
444	938935.7	1993419	1999	0.0762	0.3925	0.3198	0.708	0.2413	0.7849	0.1836	0.105	0.068	0.5436	0.4191
444	938935.7	1993419	2000	0.1144	0.3804	0.2958	0.7611	0.2162	0.83	0.2074	0.104	0.075	0.6138	0.6414
444	938935.7	1993419	2001	0.1334	0.4403	0.3336	0.792	0.2462	0.8672	0.2248	0.118	0.078	0.621	0.5842
444	938935.7	1993419	2002	0.0952	0.3778	0.3096	0.7045	0.2432	0.8018	0.18	0.1	0.082	0.5586	0.5651
444	938935.7	1993419	2003	0.0952	0.3685	0.295	0.7532	0.2321	0.8527	0.1897	0.082	0.09	0.6206	0.6096
444	938935.7	1993419	2004	0.1206	0.3929	0.3062	0.7536	0.2427	0.8509	0.2018	0.094	0.09	0.6082	0.635
444	938935.7	1993419	2005	0.1333	0.3883	0.2954	0.777	0.2267	0.864	0.2108	0.087	0.087	0.6373	0.7048
444	938935.7	1993419	2006	0.0635	0.3738	0.3336	0.5234	0.2671	0.6749	0.1234	0.101	0.06	0.4078	0.3175
444	938935.7	1993419	2007	0.0699	0.3766	0.3034	0.8314	0.2382	0.9574	0.2066	0.086	0.113	0.7192	0.5207
445	938930.1	1993418	1967	0.2413	0.609	0.498	0.8911	0.4309	1.0013	0.1953	0.076	0.088	0.5704	0.8636
445	938930.1	1993418	1968	0.2667	0.6201	0.4899	0.8858	0.4232	0.9753	0.2048	0.084	0.079	0.5521	0.8191
445	938930.1	1993418	1969	0.2794	0.6456	0.5151	0.8822	0.4443	0.9636	0.1956	0.084	0.081	0.5193	0.7938
445	938930.1	1993418	1970	0.2222	0.5994	0.4781	0.8756	0.4167	0.9959	0.205	0.082	0.102	0.5792	0.7366
445	938930.1	1993418	1971	0.1842	0.5794	0.4651	0.8422	0.4052	0.9218	0.191	0.078	0.072	0.5166	0.616
445	938930.1	1993418	1972	0.1715	0.6707	0.5544	0.8346	0.4708	0.9393	0.1655	0.081	0.097	0.4685	0.4191
445	938930.1	1993418	1973	0.1905	0.5861	0.4585	0.8322	0.3992	0.9178	0.1951	0.076	0.079	0.5186	0.5651
445	938930.1	1993418	1974	0.2286	0.5591	0.43	0.8626	0.3514	0.9734	0.2205	0.091	0.099	0.622	0.7747
445	938930.1	1993418	1975	0.2603	0.6015	0.4367	0.8706	0.366	0.9874	0.2346	0.09	0.113	0.6214	0.6921
445	938930.1	1993418	1976	0.2858	0.5524	0.4067	0.8811	0.3368	0.9729	0.235	0.081	0.082	0.6361	0.9398
445	938930.1	1993418	1977	0.2223	0.5254	0.3898	0.853	0.2976	0.9767	0.239	0.11	0.106	0.6791	0.7684
445	938930.1	1993418	1978	0.235	0.5178	0.3875	0.8612	0.3153	0.9772	0.2334	0.093	0.1	0.6619	0.8636
445	938930.1	1993418	1979	0.1397	0.4974	0.4024	0.6819	0.3086	0.7649	0.1624	0.102	0.065	0.4563	0.4191
445	938930.1	1993418	1980	0.1079	0.5932	0.4887	0.7414	0.4102	0.7991	0.1425	0.072	0.051	0.3889	0.2667
445	938930.1	1993418	1981	0.1333	0.566	0.4639	0.7843	0.3893	0.8785	0.1732	0.086	0.078	0.4892	0.4254
445	938930.1	1993418	1982	0.1525	0.6077	0.4759	0.8273	0.3977	0.9279	0.1928	0.087	0.083	0.5302	0.4128
445	938930.1	1993418	1983	0.127	0.6295	0.522	0.823	0.4444	0.8979	0.1644	0.079	0.065	0.4535	0.362
445	938930.1	1993418	1984	0.1651	0.677	0.5205	0.9002	0.4217	1.0103	0.2131	0.102	0.089	0.5886	0.4064
445	938930.1	1993418	1985	0.1841	0.6362	0.519	0.8342	0.43	0.9608	0.1808	0.085	0.108	0.5308	0.5016
445	938930.1	1993418	1986	0.1587	0.4155	0.535	0.3949	0.3753	0.595	0.0598	0.047	0.026	0.2197	0.1905
445	938930.1	1993418	1987	0.1906	0.7079	0.485	0.9029	0.377	1.0068	0.2347	0.113	0.088	0.6298	0.362
445	938930.1	1993418	1988	0.2223	0.5961	0.4381	0.9107	0.3432	1.0387	0.2492	0.109	0.103	0.6955	0.6731
445	938930.1	1993418	1989	0.2285	0.6084	0.4743	0.8758	0.3917	1.008	0.2149	0.096	0.103	0.6163	0.6921
445	938930.1	1993418	1990	0.1524	0.5879	0.4581	0.8621	0.3817	0.9641	0.2114	0.091	0.087	0.5824	0.4826
445	938930.1	1993418	1991	0.1206	0.6073	0.5372	0.7075	0.4534	0.7773	0.1122	0.081	0.058	0.3239	0.2984
445	938930.1	1993418	1992	0.127	0.556	0.4487	0.7119	0.3781	0.7829	0.1485	0.072	0.063	0.4048	0.3175
445	938930.1	1993418	1993	0.1524	0.6452	0.4843	0.8666	0.4097	0.9693	0.2103	0.085	0.087	0.5596	0.3683
445	938930.1	1993418	1994	0.2096	0.628	0.4707	0.8754	0.3874	0.9634	0.2195	0.094	0.086	0.576	0.5461
445	938930.1	1993418	1995	0.2222	0.5512	0.4059	0.8483	0.3294	0.928	0.2276	0.092	0.081	0.5986	0.6858
445	938930.1	1993418	1996	0.127	0.5182	0.4682	0.5909	0.3979	0.7159	0.0964	0.09	0.04	0.318	0.3238
445	938930.1	1993418	1997	0.1397	0.6617	0.5152	0.7895	0.4392	0.876	0.1588	0.071	0.078	0.4368	0.2667
445	938930.1	1993418	1998	0.1524	0.5645	0.4552	0.7508	0.3919	0.831	0.1627	0.074	0.074	0.4391	0.4191
445	938930.1	1993418	1999	0.1334	0.609	0.477	0.785	0.4067	0.8557	0.171	0.074	0.067	0.449	0.3175
445	938930.1	1993418	2000	0.1904	0.5886	0.4569	0.8685	0.3732	0.9788	0.215	0.094	0.089	0.6056	0.6032
445	938930.1	1993418	2001	0.1714	0.5825	0.4485	0.8836	0.3486	1.0007	0.2267	0.104	0.092	0.6521	0.5651
445	938930.1	1993418	2002	0.1841	0.6029	0.4602	0.8624	0.3669	0.9634	0.2194	0.107	0.088	0.5965	0.527
445	938930.1	1993418	2003	0.127	0.5491	0.4447	0.8692	0.3562	0.9631	0.2079	0.098	0.083	0.6069	0.527
445	938930.1	1993418	2004	0.1524	0.6269	0.5052	0.86	0.4061	0.9755	0.2015	0.11	0.1	0.5694	0.4508
445	938930.1	1993418	2005	0.1587	0.587	0.4547	0.9076	0.3761	1.0171	0.2271	0.091	0.088	0.641	0.5524
445	938930.1	1993418	2006	0.1144	0.6109	0.5846	0.6337	0.4947	0.8057	0.0803	0.101	0.042	0.311	0.235
445	938930.1	1993418	2007	0.0634	0.5977	0.4962	0.958	0.3945	1.0861	0.2237	0.111	0.094	0.6916	0.2984
446	938930.2	1993420	1967	0.1587	0.5202	0.4135	0.7243	0.3479	0.8191	0.1674	0.074	0.078	0.4712	0.4699
446	938930.2	1993420	1968	0.1651	0.503	0.3973	0.6534	0.3254	0.7304	0.1468	0.074	0.069	0.405	0.4064
446	938930.2	1993420	1969	0.1651	0.5395	0.3954	0.8271	0.3211	0.9321	0.2248	0.092	0.084	0.611	0.5016
446	938930.2	1993420	1970	0.1778	0.5384	0.4243	0.8142	0.3409	0.9304	0.205	0.101	0.095	0.5895	0.616
446	938930.2	1993420	1971	0.1207	0.4882	0.3985	0.7307	0.3258	0.7927	0.1699	0.085	0.064	0.4669	0.4572
446	938930.2	1993420	1972	0.1207	0.5809	0.5906	0.5705	0.5055	0.7229	0.053	0.077	0.027	0.2174	0.2096
446	938930.2	1993420	1973	0.1206	0.5622	0.5025	0.626	0.4518	0.665	0.0739	0.041	0.035	0.2132	0.254
446	938930.2	1993420	1974	0.146	0.5508	0.4295	0.74	0.3553	0.8232	0.1702	0.074	0.07	0.4679	0.381
446	938930.2	1993420	1975	0.1397	0.5647	0.4473	0.7721	0.3597	0.8548	0.1785	0.088	0.071	0.4951	0.3937
446	938930.2	1993420	1976	0.146	0.567	0.4518	0.786	0.366	0.8653	0.181	0.088	0.07	0.4993	0.4318
446	938930.2	1993420	1977	0.1334	0.5783	0.5105	0.6522	0.4146	0.7013	0.0993	0.086	0.039	0.2867	0.2858
446	938930.2	1993420	1978	0.1524	0.5328	0.4397	0.6456	0.3616	0.7036	0.121	0.069	0.05	0.342	0.3429
446	938930.2	1993420	1979	0.0826	0.4107	0.4381	0.3859	0.3625	0.5447	0.0503	0.063	0.016	0.1822	0.1524
446	938930.2	1993420	1980	0.0508	0.4345	0.4153	0.4566	0.4026	0.4639	0.0244	0.013	0.008	0.0613	0.1143
446	938930.2	1993420	1981	0.0381	0.4568	0.4579	0.4552	0.4539	0.4624	0.0027	0.003	0.001	0.00849999999999995	0.0889
446	938930.2	1993420	1982	0.127	0.5073	0.4626	0.5421	0.4435	0.5695	0.0475	0.024	0.026	0.126	0.2286
446	938930.2	1993420	1983	0.127	0.5065	0.4313	0.5782	0.3863	0.5984	0.0817	0.038	0.025	0.2121	0.254
446	938930.2	1993420	1984	0.127	0.5158	0.5036	0.5235	0.4715	0.5668	0.0262	0.033	0.016	0.0953	0.2222
446	938930.2	1993420	1985	0.1143	0.5138	0.4616	0.564	0.4264	0.5846	0.0583	0.031	0.018	0.1582	0.2286
446	938930.2	1993420	1986	0.1079	0.4971	0.4374	0.5806	0.3817	0.6056	0.0833	0.048	0.03	0.2239	0.2667
446	938930.2	1993420	1987	0.1016	0.5555	0.507	0.6156	0.4521	0.64	0.0661	0.043	0.024	0.1879	0.235
446	938930.2	1993420	1988	0.1079	0.5502	0.4967	0.6158	0.4343	0.6439	0.0739	0.051	0.026	0.2096	0.2476
446	938930.2	1993420	1989	0.1271	0.5407	0.456	0.6583	0.3781	0.7003	0.1173	0.067	0.043	0.3222	0.3112
446	938930.2	1993420	1990	0.1144	0.5579	0.4782	0.6722	0.3901	0.7117	0.1161	0.075	0.039	0.3216	0.2858
446	938930.2	1993420	1991	0.127	0.5591	0.5383	0.5748	0.4864	0.6463	0.0449	0.052	0.03	0.1599	0.235
446	938930.2	1993420	1992	0.1334	0.4968	0.4036	0.6118	0.3383	0.6537	0.1174	0.057	0.042	0.3154	0.3048
446	938930.2	1993420	1993	0.1334	0.5135	0.4192	0.648	0.3399	0.7017	0.1307	0.072	0.047	0.3618	0.3302
446	938930.2	1993420	1994	0.1588	0.5679	0.4415	0.7801	0.3559	0.8776	0.1866	0.087	0.081	0.5217	0.4318
446	938930.2	1993420	1995	0.1715	0.5199	0.4074	0.736	0.3384	0.8262	0.1784	0.086	0.078	0.4878	0.508
446	938930.2	1993420	1996	0.0572	0.433	0.4225	0.4582	0.3617	0.5821	0.0549	0.06	0.021	0.2204	0.2096
446	938930.2	1993420	1997	0.127	0.5197	0.5228	0.5201	0.462	0.5543	0.0259	0.018	0.028	0.0923	0.1651
446	938930.2	1993420	1998	0.1779	0.4942	0.4041	0.585	0.3531	0.6429	0.1049	0.046	0.054	0.2898	0.362
446	938930.2	1993420	1999	0.1524	0.5226	0.3978	0.658	0.3358	0.7164	0.1445	0.06	0.055	0.3806	0.3238
446	938930.2	1993420	2000	0.146	0.5101	0.4168	0.652	0.3442	0.7074	0.1328	0.07	0.05	0.3632	0.3746
446	938930.2	1993420	2001	0.1461	0.5239	0.4337	0.626	0.3642	0.6711	0.1119	0.063	0.043	0.3069	0.3175
446	938930.2	1993420	2002	0.1524	0.4835	0.4165	0.5536	0.3574	0.5944	0.0842	0.055	0.037	0.237	0.3175
446	938930.2	1993420	2003	0.1651	0.4577	0.3711	0.6075	0.3196	0.6566	0.1264	0.054	0.046	0.337	0.4572
446	938930.2	1993420	2004	0.1397	0.5253	0.4266	0.6465	0.3646	0.6884	0.1223	0.056	0.041	0.3238	0.3175
446	938930.2	1993420	2005	0.1397	0.5324	0.435	0.6775	0.3541	0.7239	0.1381	0.076	0.049	0.3698	0.3556
446	938930.2	1993420	2006	0.1587	0.5159	0.5415	0.5011	0.4466	0.6514	0.0465	0.066	0.026	0.2048	0.2413
446	938930.2	1993420	2007	0.0508	0.5544	0.4617	0.8837	0.3494	1.0355	0.2135	0.118	0.102	0.6861	0.2413
447	938923.5	1993420	1967	0.0762	0.4747	0.4283	0.6515	0.3497	0.7397	0.1236	0.087	0.057	0.39	0.381
447	938923.5	1993420	1968	0.0636	0.4115	0.3573	0.6153	0.3016	0.6718	0.1294	0.077	0.047	0.3702	0.3112
447	938923.5	1993420	1969	0.0825	0.4191	0.3428	0.6967	0.287	0.7897	0.1675	0.078	0.076	0.5027	0.3937
447	938923.5	1993420	1970	0.0698	0.3923	0.3376	0.6652	0.2777	0.7287	0.1469	0.082	0.057	0.451	0.4318
447	938923.5	1993420	1971	0.0571	0.4003	0.3535	0.6202	0.2979	0.6612	0.127	0.078	0.04	0.3633	0.3365
447	938923.5	1993420	1972	0.0698	0.4991	0.4911	0.507	0.441	0.605	0.0428	0.053	0.024	0.164	0.1524
447	938923.5	1993420	1973	0.0698	0.3891	0.3274	0.5824	0.2756	0.6368	0.1264	0.062	0.047	0.3612	0.2984
447	938923.5	1993420	1974	0.0889	0.4102	0.3384	0.6737	0.285	0.7539	0.1584	0.076	0.069	0.4689	0.4254
447	938923.5	1993420	1975	0.0825	0.4895	0.4043	0.6459	0.3297	0.7086	0.1366	0.073	0.057	0.3789	0.2413
447	938923.5	1993420	1976	0.0826	0.4159	0.3493	0.6902	0.2918	0.7647	0.1567	0.078	0.062	0.4729	0.4318
447	938923.5	1993420	1977	0.0825	0.3919	0.3282	0.6664	0.2684	0.7383	0.1559	0.082	0.063	0.4699	0.4508
447	938923.5	1993420	1978	0.0635	0.4219	0.3767	0.568	0.3215	0.6056	0.1055	0.071	0.037	0.2841	0.2794
447	938923.5	1993420	1979	0.0698	0.4183	0.3823	0.4961	0.3199	0.5398	0.0777	0.065	0.025	0.2199	0.2286
447	938923.5	1993420	1980	0.0636	0.4299	0.4197	0.4415	0.3835	0.4661	0.0262	0.022	0.026	0.0826	0.1334
447	938923.5	1993420	1981	0.0762	0.3779	0.3111	0.5771	0.2703	0.639	0.1307	0.058	0.052	0.3687	0.3112
447	938923.5	1993420	1982	0.0889	0.3938	0.332	0.5951	0.2837	0.6705	0.1295	0.061	0.067	0.3868	0.3873
447	938923.5	1993420	1983	0.0889	0.4023	0.3349	0.5927	0.2948	0.657	0.128	0.054	0.057	0.3622	0.3492
447	938923.5	1993420	1984	0.0762	0.402	0.3619	0.4818	0.3147	0.5091	0.0732	0.052	0.025	0.1944	0.235
447	938923.5	1993420	1985	0.0762	0.3959	0.3316	0.5604	0.2809	0.5985	0.1181	0.058	0.039	0.3176	0.2794
447	938923.5	1993420	1986	0.0825	0.4152	0.3659	0.5359	0.3148	0.5707	0.0952	0.06	0.033	0.2559	0.2921
447	938923.5	1993420	1987	0.0952	0.3896	0.3172	0.5949	0.2653	0.65	0.1393	0.067	0.05	0.3847	0.3746
447	938923.5	1993420	1988	0.108	0.386	0.3207	0.5614	0.2657	0.6108	0.1276	0.073	0.043	0.3451	0.4064
447	938923.5	1993420	1989	0.1016	0.4174	0.3463	0.584	0.2944	0.6295	0.124	0.059	0.045	0.3351	0.3492
447	938923.5	1993420	1990	0.108	0.4188	0.366	0.5107	0.2979	0.5535	0.0952	0.075	0.035	0.2556	0.3048
447	938923.5	1993420	1991	0.1143	0.4072	0.3676	0.4535	0.3199	0.4775	0.0577	0.047	0.022	0.1576	0.254
447	938923.5	1993420	1992	0.1142	0.3595	0.2982	0.4819	0.2522	0.5165	0.0994	0.051	0.032	0.2643	0.3492
447	938923.5	1993420	1993	0.1142	0.3898	0.3153	0.5868	0.2721	0.6365	0.1345	0.056	0.047	0.3644	0.4254
447	938923.5	1993420	1994	0.1143	0.4397	0.3466	0.7017	0.2881	0.7767	0.1758	0.079	0.065	0.4886	0.4445
447	938923.5	1993420	1995	0.1144	0.3965	0.3376	0.5579	0.2802	0.6129	0.1235	0.081	0.05	0.3327	0.4382
447	938923.5	1993420	1996	0.0952	0.3571	0.3142	0.4475	0.2646	0.4772	0.0811	0.058	0.028	0.2126	0.3048
447	938923.5	1993420	1997	0.108	0.3756	0.3117	0.4816	0.254	0.5168	0.0964	0.054	0.033	0.2628	0.2921
447	938923.5	1993420	1998	0.1142	0.3711	0.3059	0.529	0.2663	0.582	0.1139	0.048	0.049	0.3157	0.4
447	938923.5	1993420	1999	0.1016	0.3917	0.3135	0.6188	0.2701	0.676	0.1479	0.061	0.053	0.4059	0.4064
447	938923.5	1993420	2000	0.1206	0.3833	0.3229	0.5884	0.2679	0.6479	0.1331	0.075	0.052	0.38	0.5397
447	938923.5	1993420	2001	0.127	0.4058	0.3304	0.6193	0.2836	0.69	0.1415	0.059	0.058	0.4064	0.4953
447	938923.5	1993420	2002	0.108	0.4055	0.3479	0.5409	0.2993	0.5854	0.1058	0.061	0.04	0.2861	0.3683
447	938923.5	1993420	2003	0.1143	0.3934	0.3315	0.5399	0.2894	0.5859	0.1082	0.05	0.042	0.2965	0.3937
447	938923.5	1993420	2004	0.1207	0.3984	0.3484	0.4772	0.2941	0.5168	0.0793	0.053	0.035	0.2227	0.3175
447	938923.5	1993420	2005	0.108	0.3923	0.3212	0.5537	0.289	0.594	0.1171	0.044	0.04	0.305	0.362
447	938923.5	1993420	2006	0.1016	0.4087	0.3824	0.4392	0.3293	0.5143	0.0528	0.056	0.023	0.185	0.2286
447	938923.5	1993420	2007	0.0508	0.419	0.3552	0.8001	0.2818	0.9365	0.1866	0.097	0.096	0.6547	0.3683
448	938917.8	1993426	1967	0.2095	0.6123	0.5419	0.7488	0.4811	0.8482	0.1248	0.069	0.087	0.3671	0.6223
448	938917.8	1993426	1968	0.2095	0.5002	0.3864	0.669	0.31	0.7647	0.1592	0.076	0.075	0.4547	0.527
448	938917.8	1993426	1969	0.2922	0.5319	0.3694	0.765	0.294	0.8747	0.2149	0.086	0.089	0.5807	0.7176
448	938917.8	1993426	1970	0.2159	0.498	0.3803	0.7154	0.2996	0.8062	0.1826	0.09	0.074	0.5066	0.6223
448	938917.8	1993426	1971	0.1969	0.505	0.4019	0.6441	0.3162	0.6987	0.139	0.078	0.05	0.3825	0.4699
448	938917.8	1993426	1972	0.1969	0.5437	0.4889	0.5887	0.4338	0.6463	0.0719	0.047	0.055	0.2125	0.362
448	938917.8	1993426	1973	0.2032	0.4634	0.3508	0.6285	0.2876	0.6906	0.1508	0.064	0.056	0.403	0.508
448	938917.8	1993426	1974	0.2223	0.4779	0.3639	0.6536	0.2945	0.7453	0.1612	0.073	0.075	0.4508	0.5715
448	938917.8	1993426	1975	0.2159	0.5055	0.3655	0.7478	0.2933	0.8428	0.203	0.082	0.078	0.5495	0.5969
448	938917.8	1993426	1976	0.2096	0.4893	0.4035	0.6447	0.3206	0.7208	0.143	0.091	0.066	0.4002	0.5969
448	938917.8	1993426	1977	0.2032	0.4762	0.3705	0.6052	0.299	0.6788	0.1352	0.065	0.065	0.3798	0.4572
448	938917.8	1993426	1978	0.1651	0.4742	0.3749	0.6003	0.3102	0.6475	0.1249	0.058	0.042	0.3373	0.381
448	938917.8	1993426	1979	0.0889	0.4446	0.4121	0.5013	0.3483	0.5394	0.0652	0.058	0.023	0.1911	0.254
448	938917.8	1993426	1980	0.1714	0.5671	0.5551	0.5716	0.458	0.6184	0.0429	0.019	0.047	0.1604	0.2286
448	938917.8	1993426	1981	0.1714	0.4598	0.3535	0.6014	0.2836	0.6628	0.138	0.062	0.055	0.3792	0.4064
448	938917.8	1993426	1982	0.1778	0.4509	0.3459	0.6525	0.2845	0.7326	0.1622	0.069	0.066	0.4481	0.527
448	938917.8	1993426	1983	0.2032	0.4985	0.378	0.6831	0.2962	0.774	0.1702	0.081	0.075	0.4778	0.5207
448	938917.8	1993426	1984	0.1777	0.4777	0.3999	0.5672	0.3318	0.6262	0.102	0.062	0.05	0.2944	0.3873
448	938917.8	1993426	1985	0.1777	0.5157	0.4108	0.6068	0.3518	0.6659	0.1129	0.054	0.053	0.3141	0.3365
448	938917.8	1993426	1986	0.1969	0.5163	0.4032	0.6265	0.3357	0.6947	0.1286	0.06	0.061	0.359	0.3937
448	938917.8	1993426	1987	0.2032	0.5106	0.3961	0.6223	0.3246	0.6906	0.1299	0.063	0.059	0.366	0.4064
448	938917.8	1993426	1988	0.2032	0.478	0.3663	0.6039	0.298	0.6547	0.133	0.063	0.048	0.3567	0.4382
448	938917.8	1993426	1989	0.2159	0.4932	0.3733	0.6656	0.3084	0.7384	0.1602	0.069	0.063	0.43	0.5334
448	938917.8	1993426	1990	0.2286	0.5249	0.422	0.608	0.349	0.6632	0.1095	0.062	0.052	0.3142	0.4191
448	938917.8	1993426	1991	0.2349	0.5335	0.4227	0.6093	0.3628	0.6708	0.1081	0.051	0.057	0.308	0.4
448	938917.8	1993426	1992	0.2222	0.5004	0.3769	0.6135	0.311	0.663	0.1311	0.058	0.048	0.352	0.4318
448	938917.8	1993426	1993	0.2349	0.4698	0.362	0.6327	0.2993	0.6987	0.1497	0.071	0.061	0.3994	0.5969
448	938917.8	1993426	1994	0.273	0.5524	0.3784	0.7992	0.302	0.9266	0.2299	0.092	0.1	0.6246	0.6667
448	938917.8	1993426	1995	0.2159	0.4691	0.3586	0.6792	0.279	0.7573	0.175	0.091	0.066	0.4783	0.635
448	938917.8	1993426	1996	0.1906	0.4323	0.5527	0.4073	0.3812	0.6029	0.0654	0.037	0.031	0.2217	0.235
448	938917.8	1993426	1997	0.1969	0.4347	0.3971	0.4523	0.3808	0.4637	0.0291	0.017	0.01	0.0829	0.2921
448	938917.8	1993426	1998	0.2159	0.443	0.3357	0.6039	0.2826	0.6586	0.1442	0.059	0.051	0.376	0.5461
448	938917.8	1993426	1999	0.2349	0.5011	0.3688	0.673	0.2976	0.763	0.1695	0.073	0.075	0.4654	0.5461
448	938917.8	1993426	2000	0.2412	0.4665	0.3529	0.6814	0.291	0.7711	0.1739	0.073	0.073	0.4801	0.7048
448	938917.8	1993426	2001	0.2412	0.517	0.3838	0.7549	0.3147	0.865	0.1976	0.079	0.087	0.5503	0.6794
448	938917.8	1993426	2002	0.2096	0.4812	0.3832	0.656	0.3186	0.7165	0.1507	0.08	0.054	0.3979	0.5906
448	938917.8	1993426	2003	0.2096	0.4596	0.3765	0.6052	0.3184	0.6499	0.1263	0.068	0.042	0.3315	0.5842
448	938917.8	1993426	2004	0.2286	0.5142	0.4268	0.5873	0.3652	0.6364	0.0955	0.052	0.049	0.2712	0.4254
448	938917.8	1993426	2005	0.2286	0.5072	0.4003	0.5937	0.3422	0.6256	0.1056	0.049	0.031	0.2834	0.4191
448	938917.8	1993426	2006	0.2096	0.4817	0.5583	0.4771	0.4158	0.5624	0.0418	0.004	0.038	0.1466	0.2286
448	938917.8	1993426	2007	0.0572	0.4268	0.3757	0.6496	0.3044	0.7462	0.129	0.07	0.062	0.4418	0.3175
450	938911.5	1993429	1967	0.2159	0.5687	0.4477	0.8664	0.3636	1.0079	0.2181	0.091	0.131	0.6443	0.7556
450	938911.5	1993429	1968	0.1715	0.5243	0.3968	0.8478	0.3308	0.9656	0.2234	0.084	0.098	0.6348	0.616
450	938911.5	1993429	1969	0.2096	0.5577	0.4114	0.9058	0.3105	1.005	0.2519	0.113	0.094	0.6945	0.7176
450	938911.5	1993429	1970	0.1778	0.5168	0.417	0.8597	0.3272	0.9906	0.2148	0.105	0.109	0.6634	0.8001
450	938911.5	1993429	1971	0.1398	0.4949	0.3983	0.7997	0.3231	0.9346	0.1982	0.09	0.11	0.6115	0.5906
450	938911.5	1993429	1972	0.0888	0.5244	0.433	0.8079	0.3615	0.894	0.1827	0.083	0.073	0.5325	0.3746
450	938911.5	1993429	1973	0.1144	0.5231	0.4145	0.8457	0.3276	0.9518	0.2184	0.113	0.089	0.6242	0.4636
450	938911.5	1993429	1974	0.127	0.5012	0.395	0.8629	0.2995	0.9652	0.2239	0.106	0.094	0.6657	0.5715
450	938911.5	1993429	1975	0.1333	0.5058	0.3997	0.8408	0.3131	0.9497	0.219	0.111	0.093	0.6366	0.5651
450	938911.5	1993429	1976	0.146	0.5262	0.4136	0.8417	0.3337	0.9505	0.2136	0.097	0.094	0.6168	0.5651
450	938911.5	1993429	1977	0.1206	0.5295	0.4247	0.7544	0.3403	0.8488	0.1816	0.098	0.081	0.5085	0.3873
450	938911.5	1993429	1978	0.108	0.5067	0.4032	0.7417	0.3256	0.8307	0.1787	0.083	0.078	0.5051	0.362
450	938911.5	1993429	1979	0.0699	0.49	0.4325	0.6186	0.3575	0.6573	0.1106	0.074	0.043	0.2998	0.235
450	938911.5	1993429	1980	0.0508	0.596	0.5892	0.6082	0.5264	0.6431	0.0335	0.026	0.04	0.1167	0.1334
450	938911.5	1993429	1981	0.1016	0.5195	0.4062	0.7799	0.3418	0.8793	0.1936	0.08	0.088	0.5375	0.3429
450	938911.5	1993429	1982	0.1207	0.5181	0.4053	0.8594	0.3329	0.9669	0.22	0.093	0.097	0.634	0.4953
450	938911.5	1993429	1983	0.1143	0.5526	0.4229	0.8602	0.3389	0.9543	0.2265	0.105	0.088	0.6154	0.3937
450	938911.5	1993429	1984	0.0826	0.5445	0.4567	0.778	0.3779	0.88	0.1727	0.094	0.086	0.5021	0.3112
450	938911.5	1993429	1985	0.1143	0.5666	0.4242	0.8733	0.3445	0.9643	0.2337	0.1	0.089	0.6198	0.3683
450	938911.5	1993429	1986	0.0826	0.5303	0.4408	0.8415	0.3625	0.9381	0.1944	0.097	0.084	0.5756	0.381
450	938911.5	1993429	1987	0.1207	0.5446	0.4183	0.867	0.3342	0.9661	0.2309	0.111	0.093	0.6319	0.4382
450	938911.5	1993429	1988	0.108	0.5134	0.3983	0.855	0.3082	0.9511	0.2269	0.109	0.087	0.6429	0.4382
450	938911.5	1993429	1989	0.1333	0.5718	0.4378	0.9261	0.355	1.0196	0.2444	0.11	0.088	0.6646	0.4953
450	938911.5	1993429	1990	0.1207	0.5816	0.4452	0.9093	0.335	1.0009	0.246	0.132	0.085	0.6659	0.4191
450	938911.5	1993429	1991	0.0953	0.5537	0.4543	0.8026	0.3571	0.9036	0.194	0.114	0.094	0.5465	0.3429
450	938911.5	1993429	1992	0.1524	0.5581	0.3947	0.8501	0.3129	0.9757	0.2459	0.101	0.116	0.6628	0.4318
450	938911.5	1993429	1993	0.1461	0.5358	0.3913	0.891	0.3169	1.005	0.2491	0.096	0.097	0.6881	0.5144
450	938911.5	1993429	1994	0.1524	0.5583	0.416	0.9174	0.3286	1.0197	0.2564	0.12	0.104	0.6911	0.5461
450	938911.5	1993429	1995	0.1016	0.4783	0.3878	0.8621	0.3149	0.9655	0.211	0.093	0.093	0.6506	0.5461
450	938911.5	1993429	1996	0.0635	0.4508	0.4045	0.6185	0.3307	0.7807	0.1342	0.107	0.066	0.45	0.3048
450	938911.5	1993429	1997	0.0444	0.5008	0.4186	0.7317	0.3453	0.7993	0.1619	0.078	0.067	0.454	0.1778
450	938911.5	1993429	1998	0.0825	0.5098	0.4126	0.8116	0.323	0.9142	0.2037	0.109	0.09	0.5912	0.3492
450	938911.5	1993429	1999	0.1017	0.5647	0.4239	0.9122	0.338	0.9947	0.2481	0.109	0.087	0.6567	0.362
450	938911.5	1993429	2000	0.108	0.5108	0.4102	0.8543	0.3151	0.9525	0.2246	0.128	0.095	0.6374	0.489
450	938911.5	1993429	2001	0.0889	0.5177	0.4169	0.8454	0.3343	0.9341	0.2145	0.116	0.08	0.5998	0.3873
450	938911.5	1993429	2002	0.0761	0.4995	0.4216	0.8046	0.3428	0.9042	0.186	0.102	0.085	0.5614	0.3873
450	938911.5	1993429	2003	0.0763	0.4741	0.3968	0.8025	0.3216	0.8944	0.1895	0.101	0.082	0.5728	0.4128
450	938911.5	1993429	2004	0.0762	0.5168	0.4228	0.8239	0.3424	0.9075	0.2009	0.106	0.08	0.5651	0.3365
450	938911.5	1993429	2005	0.0698	0.5188	0.4291	0.8452	0.3395	0.9234	0.2062	0.116	0.077	0.5839	0.3365
450	938911.5	1993429	2006	0.0762	0.5167	0.4523	0.7065	0.3592	0.8175	0.1594	0.123	0.079	0.4583	0.3048
450	938911.5	1993429	2007	0.0762	0.532	0.4092	0.953	0.3218	1.0579	0.2563	0.107	0.112	0.7361	0.3492
452	938902	1993429	1967	0.1206	0.6508	0.5365	1.0256	0.454	1.0963	0.2271	0.089	0.08	0.6423	0.527
452	938902	1993429	1968	0.1524	0.6825	0.5301	1.0544	0.4317	1.1212	0.2687	0.131	0.08	0.6895	0.5334
452	938902	1993429	1969	0.2731	0.7267	0.5409	1.058	0.4478	1.1319	0.2662	0.099	0.073	0.6841	0.7684
452	938902	1993429	1970	0.2223	0.6727	0.5435	1.0282	0.4542	1.1048	0.2364	0.098	0.089	0.6506	0.8446
452	938902	1993429	1971	0.1397	0.6641	0.5454	1.0655	0.4746	1.1516	0.2339	0.08	0.067	0.677	0.6223
452	938902	1993429	1972	0.1079	0.7056	0.594	0.9981	0.4931	1.1128	0.2215	0.128	0.112	0.6197	0.4
452	938902	1993429	1973	0.1524	0.6741	0.5667	0.9315	0.4642	1.0567	0.1892	0.073	0.112	0.5925	0.527
452	938902	1993429	1974	0.1905	0.6133	0.4896	0.9791	0.4273	1.0901	0.2307	0.078	0.102	0.6628	0.762
452	938902	1993429	1975	0.1905	0.6463	0.5116	0.9984	0.4384	1.0978	0.2352	0.073	0.106	0.6594	0.6985
452	938902	1993429	1976	0.1715	0.6412	0.5259	0.9968	0.4372	1.0993	0.2239	0.086	0.106	0.6621	0.7112
452	938902	1993429	1977	0.2032	0.7114	0.5312	1.004	0.4387	1.0699	0.2482	0.095	0.072	0.6312	0.5397
452	938902	1993429	1978	0.2222	0.7143	0.564	0.9886	0.4638	1.0943	0.2308	0.104	0.11	0.6305	0.635
452	938902	1993429	1979	0.0698	0.5264	0.4499	0.9038	0.3647	1.0114	0.1967	0.094	0.089	0.6467	0.4254
452	938902	1993429	1980	0.0953	0.6597	0.5238	0.9117	0.3704	1.0237	0.2212	0.117	0.109	0.6533	0.2794
452	938902	1993429	1981	0.2286	0.6294	0.4069	0.9746	0.3244	1.0591	0.3005	0.107	0.111	0.7347	0.5906
452	938902	1993429	1982	0.1651	0.5212	0.3681	0.9706	0.2953	1.0661	0.2817	0.096	0.093	0.7708	0.6604
452	938902	1993429	1983	0.1397	0.5414	0.4138	0.9946	0.3262	1.0646	0.2658	0.112	0.09	0.7384	0.6477
452	938902	1993429	1984	0.0953	0.5541	0.4508	0.9659	0.3519	1.0567	0.2444	0.131	0.102	0.7048	0.489
452	938902	1993429	1985	0.127	0.6065	0.4338	1.0258	0.3161	1.1242	0.2984	0.131	0.084	0.8081	0.4445
452	938902	1993429	1986	0.1143	0.6182	0.4688	1.0196	0.3186	1.1561	0.2824	0.141	0.11	0.8375	0.4318
452	938902	1993429	1987	0.1524	0.6841	0.4728	1.0166	0.2901	1.1561	0.3118	0.182	0.107	0.866	0.4
452	938902	1993429	1988	0.1587	0.6076	0.4126	1.017	0.2654	1.0997	0.3062	0.112	0.101	0.8343	0.5016
452	938902	1993429	1989	0.165	0.6712	0.4716	1.0369	0.3329	1.1151	0.2998	0.137	0.088	0.7822	0.4762
452	938902	1993429	1990	0.1397	0.6115	0.4308	0.9946	0.2892	1.0968	0.2966	0.137	0.11	0.8076	0.4445
452	938902	1993429	1991	0.0952	0.6875	0.5096	1.0088	0.3798	1.0691	0.2687	0.129	0.068	0.6893	0.273
452	938902	1993429	1992	0.1524	0.6252	0.4184	1.001	0.2884	1.0655	0.3054	0.127	0.087	0.7771	0.4382
452	938902	1993429	1993	0.1969	0.6467	0.438	0.9951	0.3158	1.0722	0.2947	0.119	0.096	0.7564	0.5334
452	938902	1993429	1994	0.3302	0.6555	0.3986	1.0255	0.3107	1.116	0.328	0.113	0.093	0.8053	0.8128
452	938902	1993429	1995	0.2286	0.5506	0.3775	0.9998	0.3072	1.0723	0.2961	0.094	0.088	0.7651	0.8318
452	938902	1993429	1996	0.089	0.46	0.3789	0.7691	0.3112	0.8528	0.1869	0.101	0.068	0.5416	0.4382
452	938902	1993429	1997	0.1397	0.5679	0.4037	0.9598	0.2901	1.0484	0.2853	0.132	0.099	0.7583	0.4826
452	938902	1993429	1998	0.1778	0.5678	0.4103	0.9879	0.3143	1.0809	0.2864	0.124	0.11	0.7666	0.6604
452	938902	1993429	1999	0.1968	0.6173	0.4157	0.9876	0.3173	1.0961	0.3007	0.11	0.134	0.7788	0.5651
452	938902	1993429	2000	0.2032	0.5366	0.3749	0.9436	0.2943	1.0659	0.2808	0.092	0.141	0.7716	0.7239
452	938902	1993429	2001	0.2032	0.5747	0.3914	0.9344	0.3094	1.0591	0.2839	0.094	0.148	0.7497	0.6096
452	938902	1993429	2002	0.1588	0.564	0.4019	0.9523	0.3188	1.062	0.2735	0.098	0.111	0.7432	0.5461
452	938902	1993429	2003	0.1269	0.5334	0.4109	0.9203	0.3205	1.0463	0.2458	0.103	0.124	0.7258	0.5397
452	938902	1993429	2004	0.1207	0.574	0.4273	0.9263	0.3373	1.0425	0.2543	0.107	0.104	0.7052	0.4191
452	938902	1993429	2005	0.127	0.5603	0.423	0.9097	0.328	1.0553	0.253	0.119	0.125	0.7273	0.4572
452	938902	1993429	2006	0.0889	0.5368	0.4193	0.7295	0.3413	0.7995	0.1749	0.09	0.065	0.4582	0.2413
452	938902	1993429	2007	0.127	0.5241	0.3837	0.8587	0.2887	1.0049	0.2431	0.102	0.105	0.7162	0.4382
453	938906.1	1993435	1967	0.0762	0.5269	0.4557	0.892	0.3856	1.0044	0.1931	0.101	0.108	0.6188	0.4762
453	938906.1	1993435	1968	0.0698	0.4577	0.3872	0.8275	0.3206	0.9237	0.1838	0.081	0.087	0.6031	0.4508
453	938906.1	1993435	1969	0.1651	0.5029	0.3675	0.8599	0.2886	0.9695	0.245	0.102	0.105	0.6809	0.6096
453	938906.1	1993435	1970	0.1524	0.4591	0.3584	0.8585	0.2905	0.9945	0.2226	0.084	0.12	0.704	0.7684
453	938906.1	1993435	1971	0.127	0.4738	0.3651	0.8616	0.2898	0.9876	0.2289	0.089	0.118	0.6978	0.5906
453	938906.1	1993435	1972	0.0699	0.4761	0.3876	0.7148	0.3226	0.8087	0.1699	0.086	0.069	0.4861	0.2667
453	938906.1	1993435	1973	0.0826	0.4682	0.3737	0.798	0.2946	0.9031	0.2032	0.097	0.086	0.6085	0.381
453	938906.1	1993435	1974	0.108	0.4738	0.3791	0.8791	0.2828	0.9902	0.2239	0.103	0.105	0.7074	0.5842
453	938906.1	1993435	1975	0.1079	0.5099	0.3984	0.878	0.3094	0.9679	0.2357	0.122	0.088	0.6585	0.4762
453	938906.1	1993435	1976	0.108	0.4638	0.3804	0.8599	0.2892	0.9837	0.2144	0.11	0.109	0.6945	0.635
453	938906.1	1993435	1977	0.089	0.4274	0.3439	0.8135	0.2722	0.9153	0.2039	0.091	0.092	0.6431	0.5144
453	938906.1	1993435	1978	0.0761	0.4082	0.3391	0.8136	0.2584	0.9285	0.201	0.108	0.097	0.6701	0.5397
453	938906.1	1993435	1979	0.0953	0.3632	0.3174	0.4454	0.2412	0.6999	0.1132	0.113	0.043	0.4587	0.2794
453	938906.1	1993435	1980	0.0571	0.4395	0.3683	0.5669	0.3101	0.5938	0.109	0.052	0.031	0.2837	0.1651
453	938906.1	1993435	1981	0.0825	0.4798	0.3676	0.6971	0.2768	0.7881	0.1828	0.098	0.067	0.5113	0.2476
453	938906.1	1993435	1982	0.0953	0.4603	0.3565	0.7224	0.2819	0.8291	0.1891	0.091	0.072	0.5472	0.3429
453	938906.1	1993435	1983	0.0889	0.4917	0.3869	0.7665	0.2998	0.8768	0.1977	0.099	0.085	0.577	0.3302
453	938906.1	1993435	1984	0.0952	0.5087	0.4051	0.7488	0.3219	0.8585	0.184	0.091	0.085	0.5366	0.3238
453	938906.1	1993435	1985	0.1017	0.5067	0.3693	0.8469	0.2838	0.9611	0.242	0.101	0.098	0.6773	0.362
453	938906.1	1993435	1986	0.089	0.475	0.3776	0.8445	0.2995	0.9556	0.2159	0.096	0.098	0.6561	0.4382
453	938906.1	1993435	1987	0.0825	0.4597	0.3531	0.8154	0.2673	0.9163	0.2264	0.112	0.095	0.649	0.3683
453	938906.1	1993435	1988	0.0699	0.4174	0.333	0.8538	0.2493	0.9599	0.2219	0.106	0.098	0.7106	0.4445
453	938906.1	1993435	1989	0.1333	0.4882	0.3595	0.8832	0.2667	0.9885	0.2518	0.106	0.106	0.7218	0.5524
453	938906.1	1993435	1990	0.0888	0.4709	0.3628	0.8962	0.2849	1.0095	0.2409	0.103	0.1	0.7246	0.4508
453	938906.1	1993435	1991	0.0889	0.523	0.4	0.8698	0.3023	0.9664	0.2423	0.127	0.096	0.6641	0.3492
453	938906.1	1993435	1992	0.1525	0.4897	0.3356	0.8226	0.2521	0.9602	0.2588	0.118	0.122	0.7081	0.489
453	938906.1	1993435	1993	0.165	0.5068	0.3455	0.852	0.2744	0.9548	0.2579	0.094	0.103	0.6804	0.527
453	938906.1	1993435	1994	0.2603	0.5251	0.3427	0.8629	0.2608	1.0037	0.2753	0.106	0.129	0.7429	0.7493
453	938906.1	1993435	1995	0.1969	0.4363	0.3219	0.7528	0.2554	0.9248	0.216	0.087	0.125	0.6694	0.7493
453	938906.1	1993435	1996	0.0826	0.3275	0.2857	0.4087	0.2436	0.4835	0.0794	0.061	0.028	0.2399	0.254
453	938906.1	1993435	1997	0.1143	0.4401	0.3253	0.6585	0.2481	0.7793	0.1856	0.09	0.097	0.5312	0.3365
453	938906.1	1993435	1998	0.1524	0.4522	0.3397	0.7415	0.2712	0.8651	0.2002	0.079	0.088	0.5939	0.5524
453	938906.1	1993435	1999	0.2096	0.5075	0.336	0.8493	0.2661	0.981	0.2666	0.096	0.124	0.7149	0.635
453	938906.1	1993435	2000	0.1651	0.4386	0.3258	0.8803	0.2594	0.9849	0.2412	0.079	0.109	0.7255	0.8255
453	938906.1	1993435	2001	0.1841	0.4865	0.3503	0.8833	0.2668	0.9795	0.2526	0.09	0.101	0.7127	0.7302
453	938906.1	1993435	2002	0.1461	0.4806	0.3771	0.807	0.2997	0.9501	0.2109	0.094	0.116	0.6504	0.616
453	938906.1	1993435	2003	0.1715	0.4986	0.3716	0.844	0.2862	0.9923	0.2335	0.091	0.116	0.7061	0.6477
453	938906.1	1993435	2004	0.146	0.5063	0.3894	0.815	0.3096	0.9742	0.2206	0.091	0.145	0.6646	0.5397
453	938906.1	1993435	2005	0.1398	0.4578	0.3436	0.8399	0.2664	0.9668	0.2303	0.083	0.116	0.7004	0.616
453	938906.1	1993435	2006	0.0698	0.4422	0.3806	0.5356	0.299	0.5896	0.106	0.085	0.041	0.2906	0.1841
453	938906.1	1993435	2007	0.1207	0.4797	0.3372	0.8517	0.2623	0.9642	0.2521	0.091	0.101	0.7019	0.4445
454	938907.8	1993433	1967	0.2858	0.5669	0.4302	0.8155	0.3843	0.9131	0.2002	0.061	0.095	0.5288	0.8128
454	938907.8	1993433	1968	0.1651	0.5498	0.4452	0.8098	0.3881	0.8615	0.1774	0.063	0.053	0.4734	0.5842
454	938907.8	1993433	1969	0.3365	0.6328	0.4603	0.8669	0.3694	0.9096	0.2204	0.096	0.072	0.5402	0.8001
454	938907.8	1993433	1970	0.2413	0.5229	0.3933	0.8587	0.3255	0.9377	0.2235	0.066	0.096	0.6122	0.8763
454	938907.8	1993433	1971	0.1587	0.4891	0.3442	0.8799	0.2525	0.9426	0.2542	0.081	0.083	0.6901	0.5969
454	938907.8	1993433	1972	0.0762	0.494	0.3956	0.7845	0.2782	0.8999	0.2149	0.131	0.115	0.6217	0.3112
454	938907.8	1993433	1973	0.2667	0.5129	0.3586	0.756	0.2814	0.8645	0.2247	0.077	0.149	0.5831	0.6921
454	938907.8	1993433	1974	0.2222	0.4829	0.3459	0.8376	0.2718	0.9538	0.2414	0.084	0.116	0.682	0.8064
454	938907.8	1993433	1975	0.2794	0.5539	0.3555	0.8736	0.2815	0.9435	0.267	0.087	0.073	0.662	0.7366
454	938907.8	1993433	1976	0.3048	0.5436	0.3566	0.8735	0.2774	0.9421	0.2659	0.084	0.1	0.6647	0.8509
454	938907.8	1993433	1977	0.1588	0.4714	0.3445	0.784	0.2719	0.8527	0.2154	0.075	0.077	0.5808	0.5588
454	938907.8	1993433	1978	0.1396	0.4559	0.3446	0.7764	0.2606	0.8853	0.2146	0.086	0.124	0.6247	0.5524
454	938907.8	1993433	1979	0.0508	0.4009	0.3415	0.623	0.2766	0.7748	0.1527	0.081	0.147	0.4982	0.2413
454	938907.8	1993433	1980	0.0635	0.508	0.3826	0.7425	0.3086	0.7973	0.1924	0.074	0.074	0.4887	0.1905
454	938907.8	1993433	1981	0.1969	0.5793	0.3682	0.886	0.2701	0.9307	0.2751	0.118	0.05	0.6606	0.489
454	938907.8	1993433	1982	0.108	0.4711	0.3518	0.8515	0.2244	0.9475	0.2413	0.108	0.101	0.7231	0.4636
454	938907.8	1993433	1983	0.0762	0.4412	0.3488	0.8576	0.2544	0.9435	0.2224	0.1	0.087	0.6891	0.4318
454	938907.8	1993433	1984	0.0572	0.4978	0.4001	0.8176	0.2675	0.9699	0.2162	0.109	0.14	0.7024	0.254
454	938907.8	1993433	1985	0.0762	0.4484	0.3595	0.7262	0.2631	0.8364	0.1893	0.097	0.114	0.5733	0.3175
454	938907.8	1993433	1986	0.0636	0.4928	0.3939	0.7494	0.3058	0.8424	0.1844	0.088	0.075	0.5366	0.235
454	938907.8	1993433	1987	0.0762	0.5039	0.3815	0.7574	0.263	0.8795	0.211	0.112	0.101	0.6165	0.2413
454	938907.8	1993433	1988	0.0889	0.4721	0.3611	0.8251	0.2752	0.9249	0.2237	0.096	0.099	0.6497	0.381
454	938907.8	1993433	1989	0.1206	0.5113	0.3691	0.8023	0.272	0.9222	0.2313	0.094	0.12	0.6502	0.3746
454	938907.8	1993433	1990	0.0889	0.506	0.3715	0.8575	0.2567	0.9298	0.2406	0.099	0.074	0.6731	0.3302
454	938907.8	1993433	1991	0.0699	0.5367	0.4487	0.758	0.3108	0.8778	0.1945	0.138	0.112	0.567	0.254
454	938907.8	1993433	1992	0.1079	0.4995	0.3523	0.8184	0.2598	0.9288	0.2446	0.101	0.115	0.669	0.3492
454	938907.8	1993433	1993	0.1397	0.536	0.367	0.8497	0.2676	0.9261	0.249	0.089	0.077	0.6585	0.4064
454	938907.8	1993433	1994	0.1841	0.5281	0.3683	0.8301	0.2757	0.9012	0.2449	0.111	0.083	0.6255	0.5397
454	938907.8	1993433	1995	0.1714	0.4343	0.3202	0.7056	0.2315	0.8629	0.2145	0.09	0.171	0.6314	0.5842
454	938907.8	1993433	1996	0.0762	0.3569	0.3018	0.5205	0.2501	0.592	0.1101	0.052	0.052	0.3419	0.3112
454	938907.8	1993433	1997	0.1016	0.4419	0.3398	0.6437	0.2402	0.7417	0.1695	0.077	0.098	0.5015	0.3112
454	938907.8	1993433	1998	0.1397	0.4375	0.3285	0.7653	0.2483	0.8589	0.2067	0.072	0.095	0.6106	0.5715
454	938907.8	1993433	1999	0.1333	0.4809	0.3414	0.7391	0.2551	0.8204	0.212	0.091	0.081	0.5653	0.3873
454	938907.8	1993433	2000	0.2159	0.495	0.3388	0.7934	0.2604	0.8885	0.236	0.086	0.098	0.6281	0.635
454	938907.8	1993433	2001	0.2477	0.5281	0.3398	0.827	0.2585	0.9094	0.254	0.089	0.077	0.6509	0.6477
454	938907.8	1993433	2002	0.1461	0.4661	0.3446	0.7649	0.2251	0.8563	0.2177	0.1	0.103	0.6312	0.5144
454	938907.8	1993433	2003	0.1715	0.4929	0.3507	0.8081	0.2612	0.92	0.2322	0.08	0.108	0.6588	0.5588
454	938907.8	1993433	2004	0.1333	0.4774	0.3536	0.7659	0.2627	0.8959	0.2156	0.091	0.115	0.6332	0.4508
454	938907.8	1993433	2005	0.127	0.4805	0.3559	0.7473	0.2713	0.8649	0.2026	0.076	0.093	0.5936	0.4064
454	938907.8	1993433	2006	0.0634	0.4965	0.3999	0.6527	0.2948	0.7104	0.148	0.087	0.051	0.4156	0.1714
454	938907.8	1993433	2007	0.108	0.4787	0.3465	0.7867	0.2533	0.8885	0.2254	0.091	0.096	0.6352	0.3683
455	938912.1	1993436	1967	0.1588	0.6994	0.6223	0.8648	0.5391	0.9633	0.1295	0.056	0.069	0.4242	0.508
455	938912.1	1993436	1968	0.0698	0.6758	0.6322	0.9033	0.5459	0.9579	0.1155	0.055	0.056	0.412	0.4508
455	938912.1	1993436	1969	0.1016	0.6201	0.5673	0.8628	0.486	0.9311	0.1399	0.084	0.059	0.4451	0.5842
455	938912.1	1993436	1970	0.0888	0.5875	0.5322	0.88	0.4376	0.9484	0.1575	0.092	0.076	0.5108	0.5778
455	938912.1	1993436	1971	0.0444	0.6283	0.6	0.857	0.5137	0.9111	0.1145	0.082	0.058	0.3974	0.4254
455	938912.1	1993436	1972	0.0698	0.555	0.4964	0.8243	0.4051	0.9215	0.1711	0.117	0.094	0.5164	0.4
455	938912.1	1993436	1973	0.0889	0.5155	0.4493	0.7909	0.3928	0.9121	0.154	0.063	0.095	0.5193	0.4699
455	938912.1	1993436	1974	0.1142	0.4601	0.3646	0.7957	0.3066	0.8884	0.1976	0.078	0.077	0.5818	0.527
455	938912.1	1993436	1975	0.0825	0.472	0.3857	0.8181	0.306	0.923	0.2044	0.104	0.105	0.617	0.4254
455	938912.1	1993436	1976	0.0889	0.5648	0.4748	0.85	0.4047	0.96	0.1821	0.073	0.102	0.5553	0.381
455	938912.1	1993436	1977	0.0636	0.4931	0.4057	0.7874	0.3238	0.8934	0.1899	0.099	0.081	0.5696	0.2858
455	938912.1	1993436	1978	0.0699	0.4346	0.3537	0.7691	0.2671	0.9091	0.1966	0.1	0.112	0.642	0.3683
455	938912.1	1993436	1979	0.0508	0.4149	0.3532	0.6239	0.285	0.7262	0.1426	0.079	0.092	0.4412	0.2286
455	938912.1	1993436	1980	0.0888	0.508	0.447	0.581	0.3901	0.6866	0.096	0.051	0.082	0.2965	0.1968
455	938912.1	1993436	1981	0.0635	0.4319	0.3593	0.6686	0.3036	0.7368	0.1497	0.069	0.054	0.4332	0.2794
455	938912.1	1993436	1982	0.0763	0.4394	0.3582	0.7883	0.291	0.8747	0.1931	0.091	0.077	0.5837	0.4128
455	938912.1	1993436	1983	0.0826	0.482	0.3787	0.8179	0.3002	0.909	0.2127	0.098	0.086	0.6088	0.362
455	938912.1	1993436	1984	0.0698	0.4967	0.4385	0.6873	0.3473	0.7996	0.1539	0.114	0.095	0.4523	0.3048
455	938912.1	1993436	1985	0.0825	0.4443	0.3468	0.7702	0.274	0.8364	0.1994	0.086	0.066	0.5624	0.3683
455	938912.1	1993436	1986	0.0889	0.4722	0.3859	0.7442	0.2984	0.8467	0.1868	0.105	0.092	0.5483	0.381
455	938912.1	1993436	1987	0.0826	0.4577	0.3651	0.7529	0.2928	0.8333	0.1924	0.098	0.074	0.5405	0.3556
455	938912.1	1993436	1988	0.108	0.4408	0.3355	0.7781	0.2613	0.8633	0.2146	0.102	0.08	0.602	0.4636
455	938912.1	1993436	1989	0.127	0.4847	0.3697	0.7921	0.2957	0.8808	0.2102	0.091	0.081	0.5851	0.4762
455	938912.1	1993436	1990	0.0889	0.4922	0.3963	0.7566	0.3104	0.8197	0.1891	0.106	0.066	0.5093	0.3429
455	938912.1	1993436	1991	0.0762	0.5459	0.4376	0.7333	0.3356	0.8087	0.17	0.094	0.069	0.4731	0.2159
455	938912.1	1993436	1992	0.108	0.4789	0.3747	0.7159	0.2796	0.7877	0.1844	0.1	0.069	0.5081	0.362
455	938912.1	1993436	1993	0.1397	0.5014	0.3666	0.7876	0.295	0.8773	0.2167	0.087	0.08	0.5823	0.4445
455	938912.1	1993436	1994	0.1206	0.4981	0.3764	0.8208	0.3114	0.8896	0.219	0.088	0.08	0.5782	0.4508
455	938912.1	1993436	1995	0.1143	0.4499	0.3618	0.7881	0.2942	0.8764	0.1986	0.097	0.082	0.5822	0.5651
455	938912.1	1993436	1996	0.0445	0.4279	0.3805	0.7047	0.3062	0.7669	0.1519	0.1	0.063	0.4607	0.3175
455	938912.1	1993436	1997	0.0826	0.4863	0.3866	0.8049	0.2976	0.8938	0.2104	0.114	0.075	0.5962	0.3556
455	938912.1	1993436	1998	0.0889	0.4394	0.3559	0.8199	0.2773	0.9177	0.2074	0.104	0.088	0.6404	0.508
455	938912.1	1993436	1999	0.0889	0.4705	0.3627	0.8206	0.2877	0.8943	0.2226	0.107	0.082	0.6066	0.3873
455	938912.1	1993436	2000	0.1016	0.4239	0.3316	0.793	0.2589	0.8992	0.2073	0.087	0.095	0.6403	0.5207
455	938912.1	1993436	2001	0.0826	0.4689	0.3763	0.7706	0.2875	0.8726	0.1982	0.104	0.09	0.5851	0.362
455	938912.1	1993436	2002	0.0825	0.4415	0.3611	0.7811	0.2866	0.8324	0.1879	0.086	0.071	0.5458	0.4445
455	938912.1	1993436	2003	0.0699	0.455	0.3866	0.7707	0.2997	0.9001	0.1859	0.112	0.098	0.6004	0.4064
455	938912.1	1993436	2004	0.0699	0.4518	0.3686	0.7841	0.2878	0.845	0.1909	0.091	0.068	0.5572	0.362
455	938912.1	1993436	2005	0.0762	0.4925	0.4094	0.7873	0.3207	0.8706	0.1854	0.099	0.074	0.5499	0.3556
455	938912.1	1993436	2006	0.0445	0.4814	0.4382	0.6195	0.3523	0.726	0.1246	0.093	0.104	0.3737	0.1905
455	938912.1	1993436	2007	0.0634	0.4971	0.408	0.778	0.3434	0.8406	0.1794	0.079	0.064	0.4972	0.273
456	938914.6	1993439	1967	0.1841	0.5506	0.4473	0.8305	0.3778	0.9354	0.1899	0.083	0.076	0.5576	0.6921
456	938914.6	1993439	1968	0.1968	0.5232	0.4294	0.7275	0.338	0.8059	0.1676	0.102	0.064	0.4679	0.635
456	938914.6	1993439	1969	0.2603	0.5912	0.4342	0.866	0.3418	0.9777	0.2294	0.097	0.086	0.6359	0.7239
456	938914.6	1993439	1970	0.2477	0.538	0.4289	0.8081	0.3303	0.9486	0.2023	0.105	0.105	0.6183	0.87
456	938914.6	1993439	1971	0.2096	0.5285	0.4136	0.8198	0.3272	0.9305	0.204	0.087	0.085	0.6033	0.7493
456	938914.6	1993439	1972	0.1969	0.5348	0.4587	0.6622	0.3796	0.7233	0.1235	0.084	0.049	0.3437	0.5334
456	938914.6	1993439	1973	0.1906	0.5156	0.4036	0.687	0.3422	0.7534	0.1547	0.071	0.056	0.4112	0.489
456	938914.6	1993439	1974	0.2286	0.492	0.3803	0.7087	0.3128	0.8091	0.1756	0.08	0.076	0.4963	0.6794
456	938914.6	1993439	1975	0.2477	0.5529	0.3914	0.8055	0.3048	0.9382	0.2252	0.095	0.096	0.6334	0.6414
456	938914.6	1993439	1976	0.235	0.4511	0.3452	0.7752	0.2614	0.8908	0.2114	0.103	0.087	0.6294	0.9652
456	938914.6	1993439	1977	0.2286	0.4416	0.3493	0.6125	0.2522	0.6827	0.158	0.108	0.061	0.4305	0.6604
456	938914.6	1993439	1978	0.2032	0.4181	0.3099	0.6534	0.2464	0.7125	0.1745	0.069	0.062	0.4661	0.654
456	938914.6	1993439	1979	0.1905	0.4422	0.3903	0.493	0.321	0.5909	0.0816	0.084	0.03	0.2699	0.3873
456	938914.6	1993439	1980	0.1905	0.5025	0.3694	0.636	0.3056	0.6881	0.1464	0.061	0.049	0.3825	0.3873
456	938914.6	1993439	1981	0.2096	0.5185	0.3828	0.7073	0.2991	0.7849	0.1819	0.091	0.069	0.4858	0.508
456	938914.6	1993439	1982	0.2349	0.4733	0.3511	0.7369	0.2793	0.8365	0.2021	0.092	0.085	0.5572	0.7493
456	938914.6	1993439	1983	0.2476	0.4946	0.3617	0.7763	0.2765	0.8989	0.2164	0.095	0.09	0.6224	0.781
456	938914.6	1993439	1984	0.2095	0.4858	0.4054	0.6196	0.3277	0.6762	0.1277	0.087	0.04	0.3485	0.5651
456	938914.6	1993439	1985	0.2159	0.498	0.3822	0.6343	0.3117	0.6937	0.1407	0.07	0.045	0.382	0.4762
456	938914.6	1993439	1986	0.2286	0.4794	0.3869	0.5976	0.3236	0.6618	0.1218	0.07	0.044	0.3382	0.527
456	938914.6	1993439	1987	0.2096	0.4658	0.3462	0.6541	0.2798	0.7261	0.166	0.074	0.055	0.4463	0.5461
456	938914.6	1993439	1988	0.2032	0.4504	0.3433	0.6636	0.2679	0.7318	0.1726	0.088	0.062	0.4639	0.616
456	938914.6	1993439	1989	0.2476	0.5093	0.3738	0.842	0.2984	0.994	0.2355	0.098	0.1	0.6956	0.8636
456	938914.6	1993439	1990	0.2286	0.5307	0.4164	0.7079	0.3207	0.802	0.171	0.102	0.074	0.4813	0.5906
456	938914.6	1993439	1991	0.2286	0.5316	0.3928	0.7318	0.3187	0.825	0.1859	0.079	0.077	0.5063	0.5651
456	938914.6	1993439	1992	0.235	0.469	0.3421	0.6809	0.2565	0.7623	0.1859	0.094	0.066	0.5058	0.635
456	938914.6	1993439	1993	0.2539	0.5049	0.37	0.7336	0.2933	0.8327	0.1967	0.09	0.078	0.5394	0.6921
456	938914.6	1993439	1994	0.3365	0.5424	0.3681	0.8445	0.277	0.9858	0.2548	0.107	0.108	0.7088	0.9271
456	938914.6	1993439	1995	0.2414	0.4523	0.3571	0.6369	0.2816	0.6975	0.1594	0.099	0.053	0.4159	0.7176
456	938914.6	1993439	1996	0.2223	0.4234	0.3493	0.5287	0.2786	0.5673	0.1096	0.078	0.033	0.2887	0.5461
456	938914.6	1993439	1997	0.2349	0.502	0.3679	0.6942	0.2972	0.7682	0.1767	0.074	0.063	0.471	0.5778
456	938914.6	1993439	1998	0.2477	0.5144	0.3816	0.7253	0.3015	0.8272	0.1877	0.081	0.082	0.5257	0.6477
456	938914.6	1993439	1999	0.2349	0.5128	0.3734	0.7268	0.2934	0.8164	0.1921	0.082	0.077	0.523	0.6032
456	938914.6	1993439	2000	0.2603	0.4963	0.3757	0.7689	0.2991	0.8829	0.2037	0.091	0.087	0.5838	0.8572
456	938914.6	1993439	2001	0.2984	0.5493	0.3977	0.7911	0.2993	0.923	0.2162	0.096	0.1	0.6237	0.781
456	938914.6	1993439	2002	0.254	0.5037	0.3885	0.6731	0.3157	0.7233	0.1561	0.075	0.053	0.4076	0.635
456	938914.6	1993439	2003	0.2731	0.5113	0.3963	0.6449	0.3284	0.6905	0.1404	0.072	0.052	0.3621	0.5969
456	938914.6	1993439	2004	0.2604	0.501	0.3821	0.6518	0.325	0.7039	0.1475	0.063	0.052	0.3789	0.5969
456	938914.6	1993439	2005	0.2349	0.4725	0.3678	0.6166	0.3128	0.6541	0.1351	0.064	0.034	0.3413	0.5651
456	938914.6	1993439	2006	0.1778	0.4059	0.5802	0.3867	0.3435	0.6073	0.0794	0.026	0.054	0.2638	0.2032
456	938914.6	1993439	2007	0.1714	0.4463	0.3251	0.5949	0.2718	0.6403	0.1454	0.058	0.039	0.3685	0.3873
457	938917.3	1993444	1967	0.165	0.5188	0.4371	0.7687	0.3877	0.8845	0.1591	0.059	0.088	0.4968	0.6794
457	938917.3	1993444	1968	0.1587	0.5007	0.417	0.7278	0.3557	0.8459	0.1562	0.067	0.08	0.4902	0.5969
457	938917.3	1993444	1969	0.1841	0.4804	0.3887	0.7598	0.3314	0.8471	0.1758	0.066	0.077	0.5157	0.7556
457	938917.3	1993444	1970	0.1461	0.4791	0.3973	0.8055	0.3386	0.8676	0.1816	0.076	0.074	0.529	0.743
457	938917.3	1993444	1971	0.1016	0.4576	0.3839	0.8018	0.3155	0.88	0.1835	0.088	0.084	0.5645	0.5906
457	938917.3	1993444	1972	0.0698	0.479	0.4287	0.6354	0.3513	0.7862	0.1339	0.107	0.061	0.4349	0.2984
457	938917.3	1993444	1973	0.1016	0.4436	0.3595	0.6898	0.3048	0.7977	0.1658	0.073	0.093	0.4929	0.4064
457	938917.3	1993444	1974	0.146	0.4135	0.3201	0.739	0.2485	0.8297	0.1926	0.075	0.086	0.5812	0.6667
457	938917.3	1993444	1975	0.2604	0.4606	0.3113	0.7153	0.247	0.7822	0.2102	0.078	0.066	0.5352	0.7112
457	938917.3	1993444	1976	0.2096	0.4205	0.3013	0.7755	0.2348	0.8429	0.2213	0.073	0.087	0.6081	0.8446
457	938917.3	1993444	1977	0.1206	0.3993	0.2984	0.7299	0.2368	0.8008	0.2013	0.079	0.078	0.564	0.527
457	938917.3	1993444	1978	0.0953	0.3693	0.299	0.7645	0.2345	0.8607	0.1917	0.091	0.087	0.6262	0.6477
457	938917.3	1993444	1979	0.019	0.3459	0.3232	0.6118	0.25	0.6803	0.1284	0.104	0.031	0.4303	0.254
457	938917.3	1993444	1980	0.0698	0.4052	0.3193	0.7424	0.2343	0.8676	0.1971	0.093	0.091	0.6333	0.3556
457	938917.3	1993444	1981	0.1524	0.4211	0.2866	0.7715	0.232	0.8416	0.234	0.083	0.072	0.6096	0.5588
457	938917.3	1993444	1982	0.1588	0.4252	0.3125	0.8176	0.245	0.8809	0.2291	0.085	0.088	0.6359	0.7239
457	938917.3	1993444	1983	0.1206	0.4204	0.3308	0.8344	0.268	0.9176	0.2183	0.103	0.074	0.6496	0.6921
457	938917.3	1993444	1984	0.089	0.4371	0.3584	0.8017	0.2953	0.9074	0.1957	0.096	0.082	0.6121	0.5144
457	938917.3	1993444	1985	0.0952	0.4004	0.3107	0.8053	0.2431	0.8776	0.2169	0.101	0.082	0.6345	0.5397
457	938917.3	1993444	1986	0.0825	0.4367	0.3621	0.7134	0.2874	0.8215	0.1807	0.113	0.076	0.5341	0.4
457	938917.3	1993444	1987	0.1079	0.4073	0.319	0.6397	0.254	0.7366	0.1664	0.084	0.069	0.4826	0.4
457	938917.3	1993444	1988	0.146	0.3961	0.2932	0.6853	0.2335	0.8185	0.1915	0.075	0.088	0.585	0.5651
457	938917.3	1993444	1989	0.2222	0.4907	0.3274	0.8023	0.2592	0.8927	0.2432	0.085	0.085	0.6335	0.654
457	938917.3	1993444	1990	0.1652	0.4509	0.3264	0.784	0.2602	0.8885	0.2269	0.098	0.088	0.6283	0.616
457	938917.3	1993444	1991	0.1334	0.508	0.3573	0.8145	0.2779	0.8814	0.2364	0.099	0.071	0.6035	0.4128
457	938917.3	1993444	1992	0.1714	0.4307	0.2977	0.7643	0.2366	0.8414	0.2337	0.106	0.066	0.6048	0.6096
457	938917.3	1993444	1993	0.1968	0.453	0.3065	0.8101	0.2437	0.8558	0.2441	0.086	0.058	0.6121	0.6858
457	938917.3	1993444	1994	0.2477	0.4697	0.3098	0.8209	0.2524	0.8853	0.2542	0.093	0.069	0.6329	0.8001
457	938917.3	1993444	1995	0.0762	0.3868	0.3191	0.7689	0.2663	0.8609	0.1899	0.1	0.076	0.5946	0.5207
457	938917.3	1993444	1996	0.0254	0.3406	0.3133	0.5581	0.2367	0.7512	0.141	0.12	0.068	0.5145	0.254
457	938917.3	1993444	1997	0.0699	0.3617	0.278	0.7562	0.2174	0.8364	0.206	0.091	0.083	0.619	0.4128
457	938917.3	1993444	1998	0.1143	0.4398	0.3306	0.8078	0.2613	0.901	0.2276	0.109	0.075	0.6397	0.508
457	938917.3	1993444	1999	0.0698	0.4231	0.3316	0.762	0.2612	0.84	0.2076	0.112	0.066	0.5788	0.3365
457	938917.3	1993444	2000	0.127	0.4141	0.3056	0.7682	0.2451	0.8317	0.2159	0.087	0.075	0.5866	0.5524
457	938917.3	1993444	2001	0.1778	0.4593	0.328	0.7664	0.2625	0.8266	0.2215	0.093	0.075	0.5641	0.6032
457	938917.3	1993444	2002	0.1207	0.4262	0.3467	0.7	0.2623	0.8105	0.1848	0.115	0.085	0.5482	0.5461
457	938917.3	1993444	2003	0.1524	0.436	0.3327	0.7021	0.2702	0.8327	0.1894	0.083	0.1	0.5625	0.5524
457	938917.3	1993444	2004	0.127	0.4345	0.3398	0.6753	0.2841	0.7489	0.1693	0.076	0.059	0.4648	0.4572
457	938917.3	1993444	2005	0.1969	0.4326	0.3481	0.5665	0.2766	0.683	0.1356	0.084	0.081	0.4064	0.5144
457	938917.3	1993444	2006	0.1461	0.3536	0.4198	0.335	0.3005	0.4563	0.0467	0.037	0.027	0.1558	0.1905
457	938917.3	1993444	2007	0.1207	0.4149	0.3052	0.5649	0.257	0.6076	0.1406	0.054	0.046	0.3506	0.2921
458	938923.3	1993445	1967	0.2223	0.5221	0.4378	0.7732	0.3728	0.8489	0.1626	0.071	0.068	0.4761	0.8954
458	938923.3	1993445	1968	0.2096	0.5076	0.4154	0.7898	0.332	0.8692	0.1849	0.091	0.077	0.5372	0.8636
458	938923.3	1993445	1969	0.2794	0.5998	0.4598	0.8475	0.3567	0.9918	0.2149	0.105	0.104	0.6351	0.781
458	938923.3	1993445	1970	0.273	0.4985	0.3908	0.7377	0.307	0.8414	0.1829	0.086	0.084	0.5344	0.889
458	938923.3	1993445	1971	0.2159	0.4575	0.3651	0.5985	0.2966	0.6392	0.1324	0.076	0.043	0.3426	0.5524
458	938923.3	1993445	1972	0.1842	0.4624	0.4251	0.4814	0.3745	0.5205	0.0396	0.045	0.015	0.146	0.2858
458	938923.3	1993445	1973	0.1968	0.4917	0.3894	0.5812	0.3415	0.6121	0.1063	0.049	0.036	0.2706	0.3746
458	938923.3	1993445	1974	0.2286	0.5073	0.3655	0.7236	0.2954	0.8136	0.193	0.077	0.077	0.5182	0.5842
458	938923.3	1993445	1975	0.254	0.5278	0.3841	0.7646	0.3036	0.8843	0.2071	0.089	0.093	0.5807	0.6794
458	938923.3	1993445	1976	0.2603	0.5635	0.42	0.8046	0.3276	0.9468	0.2113	0.09	0.108	0.6192	0.7048
458	938923.3	1993445	1977	0.2477	0.5025	0.3716	0.7239	0.2929	0.8426	0.1948	0.091	0.093	0.5497	0.6731
458	938923.3	1993445	1978	0.235	0.4254	0.3207	0.6565	0.2599	0.7375	0.1734	0.074	0.072	0.4776	0.762
458	938923.3	1993445	1979	0.2349	0.4071	0.3689	0.427	0.3156	0.5143	0.0469	0.059	0.018	0.1987	0.3683
458	938923.3	1993445	1980	0.0444	0.4532	0.4449	0.4587	0.4382	0.4625	0.0089	0.007	0.003	0.0243	0.0762
458	938923.3	1993445	1981	0.1079	0.4418	0.4536	0.4395	0.4009	0.4576	0.0141	0.002	0.015	0.0567	0.1397
458	938923.3	1993445	1982	0.2159	0.4594	0.3607	0.5271	0.3194	0.5589	0.0915	0.041	0.036	0.2395	0.3683
458	938923.3	1993445	1983	0.2285	0.4999	0.3978	0.5691	0.3522	0.6193	0.0949	0.046	0.038	0.2671	0.3873
458	938923.3	1993445	1984	0.2159	0.5038	0.4252	0.5486	0.3848	0.591	0.0696	0.037	0.033	0.2062	0.3429
458	938923.3	1993445	1985	0.216	0.5134	0.3872	0.6398	0.3262	0.6934	0.1381	0.057	0.046	0.3672	0.4382
458	938923.3	1993445	1986	0.2414	0.4956	0.4168	0.5667	0.3487	0.6177	0.0929	0.066	0.04	0.269	0.4636
458	938923.3	1993445	1987	0.2222	0.5014	0.389	0.5759	0.3378	0.6072	0.1011	0.048	0.033	0.2694	0.3746
458	938923.3	1993445	1988	0.235	0.5248	0.3849	0.6835	0.3123	0.7445	0.1646	0.069	0.062	0.4322	0.508
458	938923.3	1993445	1989	0.2286	0.5663	0.4336	0.7362	0.3538	0.85	0.1743	0.078	0.094	0.4962	0.527
458	938923.3	1993445	1990	0.2286	0.5244	0.3919	0.6828	0.3231	0.7459	0.1607	0.07	0.06	0.4228	0.508
458	938923.3	1993445	1991	0.1905	0.5075	0.4449	0.5513	0.3843	0.5793	0.0656	0.052	0.024	0.195	0.3302
458	938923.3	1993445	1992	0.2032	0.5521	0.437	0.6497	0.3701	0.7043	0.1209	0.056	0.053	0.3342	0.381
458	938923.3	1993445	1993	0.2286	0.5681	0.4107	0.7524	0.3233	0.8634	0.1934	0.087	0.089	0.5401	0.5016
458	938923.3	1993445	1994	0.254	0.5961	0.4175	0.8376	0.3241	0.9815	0.2333	0.102	0.103	0.6574	0.6032
458	938923.3	1993445	1995	0.2222	0.541	0.4249	0.7033	0.332	0.7816	0.1617	0.095	0.062	0.4496	0.5397
458	938923.3	1993445	1996	0.089	0.4317	0.3998	0.5241	0.323	0.5844	0.0797	0.062	0.038	0.2614	0.362
458	938923.3	1993445	1997	0.0318	0.4999	0.5018	0.4936	0.4838	0.5304	0.0135	0.015	0.008	0.0466	0.108
458	938923.3	1993445	1998	0.0191	0.5227	0.5219	0.5246	0.5049	0.5359	0.0112	0.012	0.008	0.031	0.1143
458	938923.3	1993445	1999	0.0444	0.5676	0.5557	0.575	0.5359	0.5787	0.0131	0.013	0.003	0.0427999999999999	0.0762
458	938923.3	1993445	2000	0.127	0.5476	0.5731	0.5437	0.4992	0.5765	0.0197	0.003	0.018	0.0773	0.1524
458	938923.3	1993445	2001	0.2095	0.5085	0.4633	0.5256	0.4331	0.5438	0.0354	0.024	0.02	0.1107	0.2921
458	938923.3	1993445	2002	0.2413	0.5033	0.3754	0.6584	0.3147	0.7129	0.1539	0.062	0.053	0.3982	0.5397
458	938923.3	1993445	2003	0.254	0.5435	0.4029	0.7156	0.3273	0.7945	0.1718	0.071	0.067	0.4672	0.5715
458	938923.3	1993445	2004	0.2223	0.5565	0.4488	0.6611	0.3629	0.708	0.1231	0.074	0.042	0.3451	0.4445
458	938923.3	1993445	2005	0.2668	0.4974	0.4165	0.594	0.3607	0.6371	0.1039	0.06	0.043	0.2764	0.5906
458	938923.3	1993445	2006	0.2603	0.5281	0.4297	0.5982	0.3797	0.6389	0.0927	0.041	0.037	0.2592	0.4508
458	938923.3	1993445	2007	0.2349	0.5269	0.4464	0.5728	0.3988	0.5944	0.0685	0.037	0.024	0.1956	0.3746
460	938928.6	1993448	1967	0.273	0.5013	0.3807	0.8806	0.2991	0.9833	0.2306	0.077	0.098	0.6842	1.143
460	938928.6	1993448	1968	0.2857	0.5003	0.3823	0.8781	0.3117	0.9476	0.228	0.085	0.074	0.6359	1.2128
460	938928.6	1993448	1969	0.4064	0.522	0.3758	0.9	0.3008	0.9748	0.2519	0.092	0.074	0.674	1.4668
460	938928.6	1993448	1970	0.3429	0.5456	0.4366	0.9408	0.3355	1.0055	0.2269	0.091	0.082	0.67	1.6002
460	938928.6	1993448	1971	0.3366	0.5282	0.4141	0.9369	0.3128	1.01	0.2384	0.102	0.087	0.6972	1.5558
460	938928.6	1993448	1972	0.1587	0.4816	0.3959	0.891	0.3215	0.9813	0.2046	0.076	0.089	0.6598	0.9334
460	938928.6	1993448	1973	0.2921	0.5238	0.4005	0.9214	0.3277	0.9927	0.2345	0.074	0.07	0.665	1.2446
460	938928.6	1993448	1974	0.2921	0.5033	0.4042	0.8944	0.3056	1.0122	0.2201	0.096	0.097	0.7066	1.4605
460	938928.6	1993448	1975	0.2922	0.5809	0.4291	0.9425	0.3512	1.0041	0.2473	0.078	0.064	0.6529	0.997
460	938928.6	1993448	1976	0.2603	0.5268	0.4384	0.9159	0.3523	1.0041	0.2007	0.075	0.071	0.6518	1.4224
460	938928.6	1993448	1977	0.2984	0.5179	0.3973	0.8574	0.2995	0.9321	0.2206	0.087	0.076	0.6326	1.1493
460	938928.6	1993448	1978	0.2349	0.5191	0.414	0.9328	0.3204	1.0183	0.2252	0.076	0.101	0.6979	1.1747
460	938928.6	1993448	1979	0.1588	0.537	0.4263	0.8668	0.354	0.9631	0.2098	0.082	0.082	0.6091	0.6414
460	938928.6	1993448	1980	0.1333	0.5379	0.4383	0.8759	0.3497	1.0136	0.2059	0.087	0.095	0.6639	0.5969
460	938928.6	1993448	1981	0.3366	0.5352	0.3762	0.9023	0.2961	0.9877	0.2614	0.096	0.097	0.6916	1.124
460	938928.6	1993448	1982	0.2159	0.4565	0.3565	0.8918	0.2561	0.9924	0.2288	0.09	0.092	0.7363	1.1684
460	938928.6	1993448	1983	0.1588	0.4244	0.3307	0.9057	0.2432	1.0114	0.2324	0.086	0.111	0.7682	0.9906
460	938928.6	1993448	1984	0.1079	0.4539	0.3656	0.9243	0.2855	1.0132	0.2252	0.093	0.075	0.7277	0.6985
460	938928.6	1993448	1985	0.1524	0.4503	0.3411	0.8936	0.2599	1.0216	0.2497	0.119	0.092	0.7617	0.781
460	938928.6	1993448	1986	0.1079	0.4608	0.3545	0.9541	0.2727	1.0501	0.2568	0.115	0.084	0.7774	0.6223
460	938928.6	1993448	1987	0.1524	0.435	0.33	0.8587	0.2683	0.9661	0.2407	0.115	0.098	0.6978	0.781
460	938928.6	1993448	1988	0.1461	0.4072	0.3101	0.9283	0.2414	0.9964	0.2457	0.095	0.092	0.755	0.9462
460	938928.6	1993448	1989	0.1715	0.4602	0.3385	0.9295	0.2638	1.0262	0.262	0.102	0.102	0.7624	0.8446
460	938928.6	1993448	1990	0.1588	0.5013	0.3538	0.8653	0.274	1.0055	0.2608	0.108	0.127	0.7315	0.5588
460	938928.6	1993448	1991	0.1333	0.4827	0.3624	0.8638	0.2877	0.986	0.2352	0.089	0.096	0.6983	0.5651
460	938928.6	1993448	1992	0.1334	0.4468	0.3236	0.8086	0.2509	0.9411	0.2386	0.11	0.094	0.6902	0.5334
460	938928.6	1993448	1993	0.1905	0.4643	0.3153	0.8745	0.2414	0.9908	0.2689	0.097	0.107	0.7494	0.7239
460	938928.6	1993448	1994	0.4	0.5012	0.315	0.9171	0.2356	1.0498	0.3002	0.1	0.127	0.8142	1.3017
460	938928.6	1993448	1995	0.3556	0.4447	0.2981	0.8696	0.2282	0.9786	0.2679	0.088	0.11	0.7504	1.397
460	938928.6	1993448	1996	0.3746	0.4578	0.2911	0.8887	0.2281	0.9746	0.2831	0.085	0.093	0.7465	1.3525
460	938928.6	1993448	1997	0.4127	0.4986	0.3137	0.9216	0.2436	1.0264	0.2997	0.097	0.119	0.7828	1.3652
[truncated: 4,110 more rows]
